# Supplementary material for: Association of breast cancer risk with genetic variants showing differential allelic expression: Identification of a novel breast cancer susceptibility locus at 4q21
Source: Oncotarget. 2016 Oct 22;7(49):80140–63. doi: 10.18632/oncotarget.12818 (PMC5340257; doi:10.18632/oncotarget.12818)
Supplement: Supplementary file 2 [file oncotarget-07-80140-s002.xlsx]

## Sheet: Sheet1
S1 Table: List of selected genes and genetic variants associated with differential allelic expression
Submitted SNP	Surrogates genotyped on the iCOGS array in replacement of original candidate SNPs	Chromosome	Position of genotyped SNPsa	Genes in which genotyped SNPs are located	Genes in which differential allelic expression is observed
rs11102709	rs11102707	1	114493583	HIPK1	DCLRE1B
rs1805415	rs1136410	1	226555302	PARP1	PARP1
rs11810440	rs11806633	1	227308416	CDC42BPA	CDC42BPA
rs11811771	rs11811771	1	114463049	Intergenic	DCLRE1B
rs12025623	rs12025623	1	21892479	ALPL	ALPL
rs1395472	rs12058802	1	91923254	Intergenic	CDC7
rs12087525	rs12087525	1	114489754	HIPK1	DCLRE1B
rs12093351	rs12093351	1	114529464	Intergenic	DCLRE1B
rs12125947	rs12125947	1	91990487	CDC7	CDC7
rs13374264	rs13374264	1	46683014	LURAP1 / POMGNT1	RAD54L
rs13447450	rs13447450	1	91965850	CDC7	CDC7
rs13447454	rs13447454	1	91966406	CDC7	CDC7
rs1767429	rs1767429	1	21889340	ALPL	ALPL
rs2020902	rs2020902	1	15834360	CASP9	CASP9
rs11119792	rs2028706	1	211831380	NEK2	NEK2
rs2233025	rs2233025	1	11735652	MAD2L2	MAD2L2
rs2336030	rs2336030	1	11736600	MAD2L2	MAD2L2
rs2805053	rs2805053	1	162781787	HSD17B7	HSD17B7
rs2911571	rs2911571	1	85156821	SSX2IP	PRKACB
rs6667862	rs1052576	1	15832543	CASP9	CASP9
rs4645989	rs4645989	1	15850343	CASP9	CASP9
rs4646047	rs4646047	1	15831783	CASP9	CASP9
rs4646091	rs4646091	1	15822043	CASP9	CASP9
rs471144	rs471144	1	152454255	Intergenic	MCl-1
rs513826	rs513826	1	38166022	CDCA8	CDCA8
rs17485896	rs522712	1	91943207	Intergenic	CDC7
rs6668665	rs6673329	1	162794500	Intergenic	HSD17B7
rs6674384	rs6674384	1	114455907	DCLRE1B	DCLRE1B
rs6676779	rs6676779	1	243875486	AKT3	AKT3
rs510208	rs686083	1	38149193	C1orf109	CDCA8
rs697004	rs697004	1	211842808	NEK2	NEK2
rs7521639	rs7521639	1	227223736	CDC42BPA	CDC42BPA
rs7546172	rs7546172	1	227622011	CDC42BPA	CDC42BPA
rs885814	rs885814	1	21875916	ALPL	ALPL
rs9793263	rs9793263	1	46722389	RAD54L	RAD54L
rs4675093	rs10205923	2	227614557	IRS1	IRS1
rs10490250	rs10490250	2	58509628	Intergenic	FANCL
rs10495944	rs10495944	2	47703290	MSH2	MSH2
rs11674814	rs11674814	2	202153846	ALS2CR12	STRADB
rs11903456	rs11903456	2	58393836	FANCL	FANCL
rs12464787	rs12464787	2	179440029	TTN-AS1/TTN	TTN
rs748869	rs12477063	2	215673664	BARD1/LOC101928103	BARD1
rs13026390	rs13001462	2	215678346	LOC101928103	BARD1
rs13019654	rs13019654	2	47689217	MSH2	MSH2
rs13021937	rs13021937	2	215673937	BARD1	BARD1
rs1421	rs1421	2	47613870	EPCAM	MSH2
rs16822638	rs16822647	2	227651123	IRS1	IRS1
rs11890159	rs17702263	2	173459590	PDK1	PDK1
rs17758988	rs2063018	2	28318008	BRE	BRE
rs207928	rs207928	2	217036441	XRCC5	XRCC5
rs2305354	rs2305354	2	100019496	REV1	REV1
rs4075604	rs4075604	2	173387668	Intergenic	PDK1
rs4233638	rs4663992	2	234889177	TRPM8	UGT1A1
rs668844	rs668844	2	217021602	XRCC5	XRCC5
rs6715570	rs6715570	2	215673440	BARD1	BARD1
rs6721310	rs6721310	2	28319320	BRE	BRE
rs6757091	rs6757091	2	215672793	BARD1	BARD1
rs726379	rs726379	2	231685198	CAB39	CAB39
rs7609252	rs12052479	2	173404804	BUB1	BUB1
rs768298	rs768298	2	58410972	FANCL	FANCL
rs6443276	rs13066757	3	10045030	EMC3-AS1	FANCD2
rs13073141	rs13073141	3	51410485	DOCK3	rad54L2
rs13082648	rs13082648	3	142129008	XRN1	ATR
rs13099560	rs13099560	3	48204768	CDC25A	CDC25A
rs16838754	rs16838754	3	131843104	Intergenic	TOPBP1
rs2087760	rs2087760	3	27375730	SLC4A7	SLC4A7
rs1043943	rs4103004	3	20042834	PP2D1	XPC
rs4241370	rs4241370	3	133794199	Intergenic	RYK
rs10804625	rs4552343	3	133842112	Intergenic	RYK
rs6807775	rs6807775	3	65133697	Intergenic	BAP1
rs7611218	rs7611218	3	10063960	CIDECP	FANCD2
rs7626117	rs7626117	3	10140671	FAND2	FANCD2
rs6795164	rs7639683	3	133973731	Intergenic	RYK
rs7653368	rs7653368	3	47985361	CDC25A	CDC25A
rs803335	rs803335	3	10085035	FANCD2	FANCD2
rs4693089	rs11099601	4	84382763	FAM175A	FAM175A
rs2866416	rs11946020	4	103944742	SLC9B2	UBE2D3
rs1354360	rs1354360	4	70616322	SULT1B1	SULT1E1
rs1389999	rs1389999	4	14858341	LINC00504	CPEB2
rs1503721	rs1503721	4	70679571	Intergenic	SULT1E1
rs223385	rs150895	4	103712589	4:102791432	UBE2D3
rs17355027	rs17355027	4	84388915	FAM175A	FAM175A
rs17802877	rs17802877	4	1720346	TMEM129	TACC3
rs223497	rs223497	4	103653976	MANBA	UBE2D3
rs93059	rs230530	4	103453980	NFKB1	UBE2D3
rs11722394	rs2788865	4	26446006	Intergenic	RB1
rs2854915	rs2854915	4	1721654	TACC3/TMEM129	TACC3
rs3774936	rs3774937	4	103434253	NFKB1	NFKB
rs4647601	rs4647601	4	185570032	CASP3	CASP3
rs4647616	rs4647610	4	185567931	CASP3	CASP3
rs6830624	rs6830624	4	104020422	BDH2	CENPE
rs11728699	rs7439493	4	110656730	Intergenic	CASP6
rs798755	rs798755	4	1720824	TMEM129	TACC3
rs1494961	rs971539	4	84433804	Intergenic	FAM175A
rs2168805	rs980455	4	103418957	Intergenic	NFKB
rs9998559	rs9998559	4	15113921	Intergenic	CPEB2
rs12517451	rs12517451	5	79920073	Intergenic	MSH3
rs878234	rs13171253	5	43160433	ZNF131	MGC42105/ NIM1K
rs13176284	rs13176284	5	34754248	RAI14	Rad1
rs2915794	rs1432693	5	147609136	Intergenic	SPINK7
rs1650697	rs1650697	5	79950781	DHFR et MSH3	MSH3
rs17772583	rs17772583	5	131953510	Rad50	Rad50
rs2362974	rs2362974	5	36156654	SKP2	SKP2
rs374745	rs2546163	5	76995054	TBCA	TBCA
rs2652218	rs2652217	5	76980244	Intergenic	TBCA
rs2662370	rs2662370	5	76981357	Intergenic	TBCA
rs2706369	rs2706369	5	131932203	Rad50	Rad50
rs29636	rs29635	5	171024355	Intergenic	NPM1
rs359454	rs359445	5	173285204	Intergenic	CPEB4
rs3797306	rs3797306	5	43127925	ZNF131	MGC42105
rs425463	rs425463	5	79901952	Intergenic	MSH3
rs4302608	rs4302608	5	170840504	Intergenic	NPM1
rs6151599	rs6151599	5	79951032	DHRF et MSH3	MSH3
rs6453340	rs6453340	5	76962274	Intergenic	TBCA
rs7702272	rs7702272	5	36160854	SKP2	SKP2
rs7707008	rs7707008	5	170801952	Intergenic	NPM1
rs7722173	rs7722173	5	176384683	UIMC1	UIMC1
rs1077394	rs1077394	6	31610384	BAG6	AIF
rs1144708	rs1144708	6	31710020	MSH5-SAPCD1	AIF
rs11753187	rs11753187	6	111781972	REV3L	REV3
rs12208908	rs12208908	6	109048366	Intergenic	FOXO3
rs1159806	rs1268166	6	109008232	Intergenic	FOXO3
rs13210247	rs13210247	6	111922720	TRAF3IP2	FYN
rs4947349	rs1480380	6	32913246	Intergenic	BRD2
rs17254634	rs17254634	6	80751942	TTK	TTK
rs195385	rs195385	6	37333796	RNF8	RNF8
rs206776	rs206776	6	32953711	Intergenic	BRD2
rs210170	rs210170	6	33525680	Intergenic	BAK1
rs2179070	rs2179070	6	111885752	TRAF3IP2-AS1	REV3L
rs2269058	rs2269058	6	37324857	RNF8	RNF8
rs2280152	rs2280152	6	112375889	WISP3	FYN
rs2284923	rs2284923	6	37348920	RNF8	RNF8
rs3106191	rs3106191	6	33280505	TAPBP	DAXX
rs3130000	rs3130000	6	30628082	DHX16	MDC1
rs3176326	rs3176326	6	36647289	CDKN1A	CDKN1A
rs3777947	rs3777947	6	112433664	Intergenic	FYN
rs396746	rs396746	6	33557045	GGNBP1	BAK1
rs465969	rs465969	6	111655530	REV3L	REV3L
rs4710127	rs4710127	6	167276041	RPS6KA2	RPS6KA2
rs671271	rs671271	6	112261385	Intergenic	FYN
rs726230	rs726230	6	11200574	NEDD9	NEDD9
rs733590	rs733590	6	36645203	CDKN1A	CDKN1A
rs1740377	rs809193	6	112020414	FYN	FYN
rs9276931	rs9276931	6	32928984	Intergenic	BRD2
rs9296095	rs9296095	6	33542523	BAK1	BAK1
rs9386747	rs9386747	6	109038738	Intergenic	FOXO3
rs9457245	rs9457245	6	167340715	Intergenic	RPS6KA2
rs9468322	rs9468322	6	28231243	Intergenic	NKAPL
rs1534078	rs10241838	7	96343665	Intergenic	SHFM1
rs12666800	rs12666800	7	45906594	Intergenic	IGFBP-1
rs6968090	rs6968090	7	96318575	SHFM1	SHFM1
rs6948097	rs7804722	7	92288106	CDK6	CDK6
rs10104637	rs10104637	8	95393925	RAD54B	RAD54B
rs1011683	rs1011683	8	91020834	DECR1	NBN
rs11574158	rs11574158	8	30891353	PURG/WRN	WRN
rs11574398	rs11574398	8	31025343	WRN	WRN
rs11786591	rs11786591	8	74916344	8q21	8q21
rs13279327	rs13279327	8	48442384	SPIDR	PRKDC
rs17525603	rs17525603	8	80588407	Intergenic	ESR1
rs11779458	rs2445614	8	128212594	Intergenic	Intergenic
rs2515102	rs2450551	8	95351843	Intergenic	RAD54B
rs6982040	rs6982040	8	48708742	PRKDC	PRKDC
rs1056171	rs1056171	9	133761001	ABL1	ABL1
rs10972278	rs10972278	9	35000289	Intergenic	FANCG
rs11535662	rs11535662	9	140143801	9orf173 /FAM166A	NELFB ( COBRA1 )
rs12004745	rs12004745	9	21812349	MTAP	CDKN2B
rs4284139	rs16923815	9	100480357	Intergenic	XPA
rs2808682	rs2039971	9	21815166	MTAP	XPA
rs2069422	rs2069422	9	22008026	CDKN2B	CDKN2B
rs28631372	rs28631372	9	140148051	C9orf173	NEFLB (COBRA1)
rs595429	rs595429	9	35055669	VCP	FANCG
rs6597642	rs6597642	9	133725767	ABL1	ABL1
rs10829172	rs10764686	10	27475494	MASTL	MASTL
rs1127687	rs1127687	10	115490109	CASP7	CASP7
rs11574852	rs11574852	10	104161475	NFKB2	NFKB2
rs7099427	rs12255933	10	126579158	Intergenic	BID
rs12411618	rs12411618	10	94052164	CPEB	CPEB
rs2260184	rs1904415	10	62540453	CDK1	CDK1
rs1937881	rs1937881	10	5066511	AKR1C3	AKR1C3
rs2227309	rs2227309	10	115489167	CASP7	CASP7
rs2419851	rs2419851	10	115380608	NRAP	CASP7
rs3780926	rs3780926	10	27436295	YME1L1	MASTL
rs3814231	rs3814231	10	115481018	CASP7	CASP7
rs11191389	rs4147155	10	104536771	WBP1L	CYP17A1
rs4353229	rs4353229	10	115489589	CASP7	CASP7
rs4919438	rs6584354	10	102007714	CWF19L1	CHUK
rs7091128	rs7091128	10	27466473	MASTL	MASTL
rs788221	rs788209	10	27434716	YME1L1	MASTL
rs7900024	rs7900024	10	27444763	MASTL	MASTL
rs882474	rs882474	10	27477865	Intergenic	MASTL
rs11020789	rs10765682	11	94198269	MRE11A	MRE11
rs10768975	rs10838158	11	43752522	HSD17B12	HSD17B12
rs11555762	rs11555762	11	43876698	HSD17B12	AR
rs11606458	rs11606458	11	6623918	ILK	ILK
rs12271212	rs12271212	11	77197817	Intergenic	PAK1
rs17140162	rs17140162	11	125490616	STT3A	CHEK1
rs1805363	rs1805363	11	94226952	MRE11	MRE11
rs624366	rs183459	11	108089197	NPAT	ATM
rs2255538	rs2255538	11	6629042	ILK	ILK
rs830084	rs2279238	11	47282024	NR1H3	DDB2
rs228589	rs228592	11	108123189	ATM	ATM
rs2862961	rs2862961	11	43656535	LOC101928704	AR
rs2957873	rs2957873	11	47249294	DDB2	DDB2
rs3212907	rs3212907	11	69468776	CCND1	CCND1
rs2013867	rs326222	11	47259668	DDB2	DDB2
rs3814707	rs3814707	11	65560785	OVOL1	KAT5
rs7926512	rs4244812	11	65480768	KAT5	KAT5
rs4435030	rs4435030	11	74806005	Intergenic	RB1
rs4647709	rs4647709	11	47237359	DDB2	DDB2
rs601046	rs511484	11	100918433	PGR	PGR
rs656040	rs656040	11	65621057	SNX32	Mus81
rs6589007	rs6589007	11	108040104	NPAT	ATM
rs6592537	rs6592537	11	70172975	PPFIA1	FADD
rs660442	rs660442	11	64042997	BAD	BAD
rs7110437	rs7110437	11	43780553	HSD17B12	HSD17B12
rs7118659	rs7118659	11	43817125	HSD17B12	HSD17B12
rs7131110	rs7131110	11	43846850	HSD17B12	HSD17B12
rs7928422	rs7928422	11	43749199	HSD17B12	HSD17B12
rs7928685	rs7928685	11	6773439	Intergenic	ILK
rs7951583	rs7951583	11	9573518	LOC105376543	WEE1
rs9667035	rs9667035	11	1907653	LSP1	LSP1
rs10160981	rs10160981	12	110904075	GPN3	RAD9B
rs7301841	rs10842893	12	27422886	STK38L	STK38L
rs7313628	rs10846535	12	124130388	GTF2H3	GTF2H3
rs10876864	rs10876864	12	56401085	IKZF4	CDK2
rs4758677	rs11060333	12	122678607	LRRC43	DIABLO
rs12368451	rs12368451	12	99115661	APAF1	APAF1
rs1291351	rs1291351	12	13084082	CDKN1B	CDKN1B
rs1502337	rs1502337	12	111062852	TCTN1	RAD9B
rs17497606	rs17497606	12	27494449	ARNTL2	STK38L
rs203343	rs203343	12	120233601	CIT	CIT
rs2066827	rs2066827	12	12871099	CDKN1B	CDKN1B
rs2069502	rs2069502	12	58144665	CDK4	CDK4
rs2162679	rs2162679	12	102871259	IGF1	IGF1
rs2996028	rs2996028	12	120165155	CIT	CIT
rs3850952	rs3850952	12	124090802	DDX55	GTF2H3
rs6488889	rs6488889	12	124144793	GTF2H3	GTF2H3
rs6490269	rs6490269	12	120207175	CIT	CIT
rs841626	rs703842	12	58162739	CYP27B1/METTL1	STK38L
rs7971802	rs708170	12	27237085	C12orf71	STK38L
rs7967755	rs7967755	12	986004	WNK1	Rad52
rs7971725	rs7971725	12	98981483	Intergenic	Apaf1
rs904654	rs904654	12	120189888	CIT	CIT
rs4964035	rs922275	12	27402709	STK38L	STK38L
rs12870195	rs11164141	13	114259570	TFDP1	TFDP1
rs7325708	rs12870278	13	103543243	METTL21EP	ERCC5
rs1408047	rs1408047	13	103484918	BIVM-ERCC5	ERCC5
rs1887894	rs1887894	13	21607600	lasts2	Lasts2
rs2232642	rs2232642	13	108861048	LIG4	LIG4
rs4119478	rs4119478	13	73254212	Intergenic	C13ORF34/BORA
rs7317356	rs4150792	13	114288971	TFDP1	TFDP1
rs7335262	rs7328482	13	21877418	LINC00539/MIPEPP3	LATS2
rs4545698	rs9509492	13	21608971	LATS2	TFDP1
rs2877455	rs12880109	14	68813032	RAD51B	RAD51L1
rs17105760	rs17105760	14	68984500	RAD51B (Rad51L1)	RAD51B (Rad51L1)
rs17106237	rs17106237	14	69203145	Intergenic	RAD51B (Rad51L1)
rs11160756	rs2896489	14	104108743	KLC1	XRCC3
rs2357479	rs3020445	14	64788644	ESR2	ESR2
rs4983559	rs4983559	14	105277209	Intergenic	AKT1
rs861537	rs861537	14	104167075	KLC1 /XRCC3	XRCC3
rs11072076	rs11072076	15	69473147	GLCE	SMAD3
rs7180135	rs12592524	15	41003463	RAD51	RAD51
rs12902785	rs12902785	15	66928241	Intergenic	SMAD3
rs12908284	rs12908284	15	40999504	RAD51	RAD51
rs1565866	rs1565866	15	40455894	BUB1B	BUB1B
rs2118612	rs2118612	15	67400490	SMAD3	SMAD3
rs2619679	rs2619679	15	40986237	RAD51-AS1	RAD51
rs389480	rs389480	15	91351930	BLM	BLM
rs4779041	rs4779041	15	83337059	AP3B2/LOC283692	CPEB1
rs570933	rs570933	15	43824030	MAP1A	TP53BP1
rs7178117	rs6494633	15	67423306	SMAD3	SMAD3
rs7165509	rs7165509	15	40945900	CASC5	Rad51
rs7178873	rs7178873	15	40489387	BUB1B	BUB1B
rs1061621	rs1061621	16	1376892	UBE2I	UBE2I
rs11076628	rs11076628	16	89875246	FANCA	FANCA
rs11643201	rs11643201	16	83312375	CDH13	HSD17B2
rs2028265	rs12051039	16	78488305	WWOX	WWOX
rs12446804	rs12447418	16	19539858	CCP110	CP110
rs12923828	rs12923828	16	78265497	WWOX	WWOX
rs16947165	rs16947165	16	78159277	WWOX	WWOX
rs1886701	rs1886701	16	68676932	CDH3	CDH1
rs2023671	rs2023671	16	23849839	PRKCB	PRKCB
rs8052688	rs2268049	16	1371154	UBE2I	UBE2I
rs249941	rs249941	16	23644738	PALB2	PALB2
rs2745098	rs2745098	16	1536535	PTX4	UBE2I
rs3136042	rs3136042	16	14014055	ERCC4	ERCC4
rs2159113	rs4785722	16	89863110	ZNF276	FANCA
rs3785403	rs6500437	16	89789898	ZNF276	FANCA
rs7189213	rs6564520	16	78306219	WWOX	WWOX
rs8057970	rs7135	16	19514483	GDE1	CP110
rs7195066	rs7195066	16	89836323	FANCA	FANCA
rs7195624	rs7195624	16	9010213	USP7	USP7
rs7302	rs7302	16	1375263	UBE2I	UBE2I
rs8061528	rs8061528	16	3656482	SLX4	BTBD12
rs9927946	rs9927946	16	9083367	Intergenic	USP7
rs9935995	rs9935995	16	19592730	C16orf62	CP110
rs12952884	rs12952884	17	49226051	Intergenic	NME1
rs17734	rs17734	17	1801144	RPA1	RPA1
rs17761467	rs17761467	17	1805677	Intergenic	RPA1
rs2854152	rs17817865	17	53032425	STRADA	STRADA
rs3744768	rs2070776	17	62007498	CD79B	RPA1
rs2078486	rs2078486	17	7583083	TP53	SHBG
rs2239680	rs2239680	17	76219783	BIRC5	BIRC5
rs9891949	rs2278637	17	8062102	VAMP2	AURKB
rs1042522	rs2287498	17	7592560	TP53/WRAP53	TP53
rs3027247	rs3027247	17	8130867	CTC1	AURKB
rs1468501	rs3826392	17	11922904	MAP2K4	MAP2K4
rs4252596	rs4252596	17	37855834	ERBB2	ERBB2
rs4794136	rs4794136	17	48433958	XYLT2	Eme-1
rs7217885	rs7217885	17	48405172	Intergenic	Eme-1
rs8066463	rs8066463	17	61818390	STRADA	STRADA
rs8079273	rs8079273	17	7597478	WRAP53	P53
rs9911630	rs9911630	17	41188342	APAF1:ANKS1B	BRCA1
rs11082221	rs11082221	18	20531677	RBBP8	RBBP8
rs12966424	rs12966424	18	12678486	Cep76	Cep76
rs13381022	rs13381022	18	18532756	ROCK1	ROCK1
rs4800640	rs4800640	18	18969404	GREB1L	ROCK1
rs6567131	rs6567131	18	57579140	Intergenic	PMAIP1
rs16973592	rs7234479	18	20599564	RBBP8	RBBP8
rs9304261	rs9304261	18	20606596	RBBP8	RBBP8
rs16973631	rs9319956	18	57594068	Intergenic	RBBP8
rs4556910	rs16963425	19	30340724	Intergenic	CCNE1
rs12052070	rs17294094	19	48720926	CARD8	AR
rs1805419	rs1805419	19	49459104	BAX	BAX
rs2298881	rs2298881	19	45926916	ERCC1	ERCC1
rs3764640	rs3764640	19	1207238	STK11	STK11
rs1009316	rs3817074	19	49459212	BAX	BAX
rs7247515	rs7247515	19	40755915	AKT2	AKT
rs751731	rs751731	19	33463058	C19ORF40	C19ORF40
rs17362677	rs16979815	20	54941087	FAM210B	AURKA
rs2267857	rs2267860	20	43655135	STK4	STK4
rs2422978	rs2422978	20	4763108	RASSF2	PCNA
rs4815608	rs4813643	20	3787755	LOC101929125	CDC25B
rs6088857	rs6060446	20	30231637	COX4I2	BCL2L1
rs6086987	rs6086987	20	9685155	PAK7	PAK7
rs6133777	rs6133777	20	9995950	Intergenic	PAK7
rs85021	rs85021	20	45179495	OCSTAMP	ube2c
rs910671	rs910671	20	43601921	STK4	STK4
rs988166	rs988166	20	54920858	AURKA	AURKA
rs235314	rs235314	21	46271452	PTTG1IP	SUMO3
rs2838690	rs2838690	21	46222486	LINC01424/UBE2G2	SUMO3
rs9306116	rs2838693	21	46227872	SUMO3	SUMO
rs4239838	rs4239838	21	46202309	UBE2G2	SUMO3
rs104664	rs104664	22	45711854	FAM118A	SMC1B
rs138691	rs138691	22	39115310	GTPBP1	RB1
rs181390	rs181390	22	18222263	BID	BID
rs4822002	rs4822011	22	41550954	EP300	EP300
rs5762814	rs5762814	22	29203964	Intergenic	CHEK2
rs737866	rs737866	22	19930109	COMT	COMT
rs9620797	rs738200	22	28792887	TTC28	CHEK2
rs738207	rs738207	22	35829452	MCM5	MCM5
rs740603	rs740603	22	19945177	COMT	COMT
rs9332362	rs9332362	22	19949103	COMT	COMT
rs9605031	rs9605031	22	19921378	TXNRD2	COMT
rs9607761	rs9607761	22	41371418	Intergenic	EP300
a Build 37 coordinates
