# Supplementary material for: Association of breast cancer risk with genetic variants showing differential allelic expression: Identification of a novel breast cancer susceptibility locus at 4q21
Source: Oncotarget. 2016 Oct 22;7(49):80140–63. doi: 10.18632/oncotarget.12818 (PMC5340257; doi:10.18632/oncotarget.12818)
Supplement: Supplementary file 3 [file oncotarget-07-80140-s003.xls]

## Sheet: Table S2
S2 Table. Associations of all 313 SNPs with overall, ER-positive and ER-negative breast cancer risk.
					Overall Risk				ER+ Risk				ER- Risk
SNP	Chromosome	Positiona	Alleles	MAF_controls	OR_risk	95% CI risk	p1df_risk		OR_ERpos	95% CI ER+	p1df_ER+		OR_ER-	95% CI ER-	p1df_ER-
rs13374264	1	46683014	GA	0.0002	0.6088	(0.296-1.253)	0.1777		0.8224	(0.359-1.882)	0.6435		0.3134	(0.039-2.532)	0.2764
rs9793263	1	46722389	GA	0.4048	0.9952	(0.976-1.015)	0.6257		0.9804	(0.958-1.003)	0.08999		1.0185	(0.981-1.058)	0.3407
rs11102707	1	114493583	GA	0.2471	0.9993	(0.977-1.022)	0.9474		0.9927	(0.967-1.019)	0.5781		1.0075	(0.965-1.052)	0.7311
rs11811771	1	114463049	AG	0.4138	0.9948	(0.976-1.014)	0.5947		1.0022	(0.980-1.025)	0.8501		0.9966	(0.960-1.034)	0.8563
rs12087525	1	114489754	GC	0.0001	1.1392	(0.470-2.759)	0.7728		1.3494	(0.493-3.695)	0.5599		1.0323	(0.203-5.242)	0.9694
rs12093351	1	114529464	TA	0.0002	1.0977	(0.539-2.234)	0.7971		1.2549	(0.564-2.794)	0.5783		0.6656	(0.143-3.106)	0.6045
rs6674384	1	114455907	GA	0.2866	1.0049	(0.984-1.026)	0.6462		0.9986	(0.974-1.024)	0.9111		1.0128	(0.972-1.055)	0.5424
rs2233025	1	11735652	GA	0.1943	0.9951	(0.971-1.019)	0.6902		0.996	(0.968-1.025)	0.7804		0.9997	(0.954-1.047)	0.9906
rs2336030	1	11736600	GA	0.3294	1.0124	(0.992-1.033)	0.2322		1.0124	(0.989-1.037)	0.3076		1.0063	(0.968-1.046)	0.7513
rs2805053	1	162781787	AG	0.4949	1.0006	(0.982-1.020)	0.954		0.9979	(0.976-1.021)	0.855		0.9793	(0.944-1.016)	0.2673
rs6673329	1	162794500	GA	0.0171	0.9845	(0.915-1.060)	0.6774		0.9682	(0.887-1.057)	0.4709		1.0423	(0.908-1.197)	0.5572
rs2028706	1	211831380	AC	0.2311	1.0224	(1.000-1.046)	0.05278		1.024	(0.997-1.051)	0.07765		0.9959	(0.954-1.040)	0.8549
rs697004	1	211842808	CA	0.3216	0.9635	(0.944-0.983)	0.0003673		0.964	(0.941-0.988)	0.002841		0.971	(0.933-1.010)	0.1461
rs12025623	1	21892479	GA	0.372	0.9912	(0.972-1.011)	0.3761		0.9842	(0.962-1.007)	0.1756		0.9836	(0.947-1.022)	0.3945
rs1767429	1	21889340	AG	0.4308	0.9874	(0.969-1.007)	0.1947		0.9846	(0.963-1.007)	0.1748		0.9717	(0.936-1.008)	0.1298
rs885814	1	21875916	GA	0.3298	0.9834	(0.964-1.003)	0.1049		0.9794	(0.957-1.003)	0.08561		0.9798	(0.942-1.019)	0.3068
rs686083	1	38149193	GA	0.2675	1.0132	(0.992-1.035)	0.2315		1.0034	(0.979-1.029)	0.7919		1.0085	(0.968-1.051)	0.689
rs513826	1	38166022	AG	0.4468	0.9948	(0.976-1.014)	0.595		0.985	(0.963-1.008)	0.1882		0.9959	(0.960-1.034)	0.8285
rs12058802	1	91923254	GA	0.4881	1.0173	(0.998-1.037)	0.07687		1.0145	(0.992-1.037)	0.2055		1.0283	(0.991-1.067)	0.1375
rs12125947	1	91990487	AG	0.487	0.9698	(0.952-0.988)	0.001585		0.968	(0.947-0.990)	0.00423		0.9691	(0.934-1.006)	0.09467
rs13447450	1	91965850	GA	0.374	0.9678	(0.949-0.987)	0.001158		0.9632	(0.941-0.986)	0.001532		0.9599	(0.924-0.997)	0.03606
rs13447454	1	91966406	GA	0.1484	0.9961	(0.970-1.023)	0.7778		1.0049	(0.974-1.037)	0.759		0.9829	(0.933-1.036)	0.5168
rs522712	1	91943207	AC	0.3634	0.9777	(0.958-0.997)	0.0257		0.9764	(0.954-0.999)	0.04471		0.962	(0.926-0.999)	0.0472
rs11806633	1	227308416	AG	0.0738	1.0311	(0.994-1.069)	0.09743		1.0386	(0.995-1.084)	0.08117		1.013	(0.944-1.087)	0.7196
rs2911571	1	85156821	GA	0.1593	0.9799	(0.955-1.006)	0.127		0.9854	(0.956-1.016)	0.3468		0.9934	(0.945-1.045)	0.7957
rs471144	1	152454255	AC	0.0733	1.0204	(0.984-1.058)	0.2757		1.0065	(0.964-1.051)	0.7652		1.0573	(0.987-1.133)	0.1132
rs1052576	1	15832543	GA	0.4527	1.0099	(0.991-1.029)	0.3145		1.0144	(0.992-1.038)	0.2145		0.9798	(0.944-1.017)	0.2796
rs2020902	1	15834360	AG	0.1485	0.9793	(0.953-1.006)	0.1283		0.9878	(0.957-1.019)	0.4453		0.9755	(0.926-1.028)	0.3501
rs4645989	1	15850343	AG	0.3124	1.0138	(0.993-1.035)	0.1868		1.006	(0.982-1.030)	0.6254		1.0318	(0.992-1.073)	0.1191
rs4646091	1	15822043	AG	0.2338	0.9717	(0.950-0.994)	0.01258		0.9758	(0.950-1.002)	0.06967		0.9907	(0.949-1.035)	0.6726
rs1136410	1	226555302	AG	0.1705	0.9872	(0.963-1.012)	0.3187		0.9811	(0.953-1.011)	0.2086		1.0091	(0.961-1.060)	0.7153
rs6676779	1	243875486	AG	0.1303	1.0014	(0.974-1.030)	0.9204		1.0181	(0.985-1.052)	0.2859		1.0049	(0.952-1.061)	0.8583
rs13001462	2	215678346	GA	0.2414	0.9849	(0.963-1.007)	0.1814		0.9911	(0.965-1.017)	0.5024		0.9629	(0.922-1.006)	0.08673
rs6715570	2	215673440	GA	0.2843	0.9939	(0.973-1.015)	0.5717		0.9955	(0.971-1.021)	0.7199		0.9731	(0.934-1.014)	0.1909
rs6757091	2	215672793	GC	0.3794	0.9941	(0.975-1.014)	0.5525		0.9927	(0.970-1.016)	0.5353		0.9876	(0.951-1.026)	0.5181
rs2063018	2	28318008	AG	0.2889	0.9907	(0.970-1.012)	0.3857		0.9844	(0.960-1.009)	0.2145		0.9877	(0.948-1.029)	0.5507
rs6721310	2	28319320	GA	0.3289	0.9884	(0.969-1.009)	0.2591		0.9875	(0.964-1.011)	0.2996		0.9815	(0.944-1.021)	0.3512
rs10495944	2	47703290	GA	0.1355	0.9994	(0.972-1.027)	0.9646		0.9887	(0.957-1.021)	0.4914		1.018	(0.965-1.074)	0.5113
rs1421	2	47613870	AG	0.1344	0.9991	(0.972-1.027)	0.9484		0.9916	(0.960-1.025)	0.614		1.0063	(0.954-1.062)	0.8192
rs207928	2	217036441	GA	0.4015	1.0096	(0.990-1.029)	0.3323		1.0142	(0.991-1.038)	0.2237		0.9997	(0.963-1.038)	0.9857
rs2305354	2	100019496	GA	0.431	1.0118	(0.993-1.031)	0.2299		1.0036	(0.981-1.027)	0.7547		1.0175	(0.981-1.056)	0.3576
rs10490250	2	58509628	AC	0.2059	1.0323	(1.009-1.057)	0.007511		1.0335	(1.006-1.062)	0.01845		1.0475	(1.002-1.096)	0.04297
rs11903456	2	58393836	GA	0.2201	1.0246	(1.001-1.048)	0.03774		1.0293	(1.002-1.057)	0.03541		1.0248	(0.980-1.071)	0.2796
rs768298	2	58410972	GA	0.306	1.0229	(1.002-1.044)	0.03044		1.0197	(0.995-1.045)	0.1132		1.0198	(0.980-1.061)	0.3345
rs4663992	2	234889177	CA	0.3462	1.0079	(0.988-1.028)	0.4433		1.0114	(0.988_1.035)	0.3469		0.981	(0.926-1.020)	0.3359
rs11674814	2	202153846	GA	0.4431	1.0009	(0.982-1.020)	0.9281		0.9929	(0.971-1.015)	0.536		1.0168	(0.980-1.055)	0.3781
rs726379	2	231685198	AG	0.2364	0.9851	(0.963-1.008)	0.1923		0.9835	(0.958-1.010)	0.2183		1.0057	(0.963-1.050)	0.7965
rs7609252	2	111419426	AG	0.0315	1.0346	(0.980-1.092)	0.2154		1.0376	(0.974-1.105)	0.2517		1.0551	(0.950-1.172)	0.318
rs12464787	2	179440029	GA	0.3115	0.9962	(0.976-1.017)	0.7132		1.0044	(0.980-1.029)	0.7238		1.0091	(0.970-1.050)	0.6545
rs17702263	2	173459590	AG	0.1483	1.0189	(0.992-1.046)	0.17		1.0103	(0.979-1.043)	0.5238		1.0605	(1.008-1.116)	0.02456
rs12052479	2	173404804	CA	0.2304	0.9995	(0.977-1.022)	0.9675		0.9973	(0.971-1.024)	0.8401		1.0427	(0.999-1.089)	0.05816
rs10205923	2	227614557	GA	0.066	0.9853	(0.948-1.024)	0.4496		0.994	(0.950-1.040)	0.7926		0.9555	(0.887-1.029)	0.2294
rs16822647	2	227651123	AG	0.0603	1.002	(0.963-1.043)	0.9207		1.0195	(0.973-1.068)	0.42		0.9733	(0.902-1.051)	0.4869
rs12477063	2	215673664	AG	0.3806	0.9935	(0.974-1.013)	0.5149		0.992	(0.969-1.015)	0.4939		0.9878	(0.949-1.026)	0.5264
rs4075604	2	173387668	GA	0.2309	1	(0.978-1.023)	0.9975		0.9975	(0.971-1.024)	0.8506		1.0434	(0.927-1.090)	0.05437
rs13323290	3	15467029	GA	0.0573	0.9985	(0.958-1.040)	0.9419		0.994	(0.953-1.013)	0.8004		0.9968	(0.964-1.064)	0.9378
rs13082648	3	142129008	GA	0.4064	1.0029	(0.984-1.023)	0.7731		0.99	(0.968-1.013)	0.3888		1.0349	(0.997-1.074)	0.07156
rs6807775	3	65133697	GA	0.3043	0.9985	(0.978-1.019)	0.8906		0.985	(0.961-1.009)	0.2257		1.0163	(0.976-1.058)	0.4284
rs16838754	3	131843104	AG	0.1352	1.0023	(0.975-1.03)	0.8682		1.0083	(0.976-1.042)	0.6174		0.9879	(0.936-1.043)	0.6582
rs13073141	3	51410485	AG	0.1579	0.9737	(0.949-1.000)	0.04695		0.9561	(0.927-0.986)	0.004529		1.0439	(0.993-1.098)	0.0928
rs13066757	3	10045030	CA	0.1699	0.9837	(0.959-1.009)	0.2043		0.9791	(0.950-1.009)	0.1679		0.9721	(0.925-1.021)	0.2622
rs7626117	3	10140671	GA	0.1782	0.9981	(0.974-1.023)	0.8784		0.9964	(0.968-1.026)	0.8096		0.978	(0.932-1.026)	0.3674
rs13099560	3	48204768	AG	0.3375	0.9702	(0.950-0.990)	0.003988		0.9595	(0.936-0.983)	0.0008745		1.0019	(0.963-1.042)	0.924
rs4241370	3	133794199	AC	0.466	0.9907	(0.972-1.010)	0.3361		1.0037	(0.981-1.027)	0.7469		0.9965	(0.960-1.034)	0.8507
rs4552343	3	133842112	AG	0.0714	0.9884	(0.953-1.025)	0.5356		1.0157	(0.973-1.061)	0.4794		0.9763	(0.909-1.049)	0.5107
rs7639683	3	133973731	AG	0.4684	0.9892	(0.971-1.008)	0.2621		0.9864	(0.965-1.009)	0.2295		0.989	(0.953-1.026)	0.5553
rs4103004	3	20042834	GA	0.4011	1.001	(0.982-1.021)	0.9163		1.0138	(0.991-1.037)	0.2369		0.9775	(0.922-1.015)	0.2371
rs11099601	4	84382763	AG	0.501	1.045	(1.025-1.065)	5.621e-06		1.0533	(1.030-1.077)	5.218e-06		1.0688	(1.030-1.109)	0.0004083
rs17355027	4	84388915	GA	0.0838	0.9512	(0.919-0.985)	0.00446		0.949	(0.911-0.988)	0.01173		0.9202	(0.860-0.984)	0.01546
rs971539	4	84433804	AG	0.4996	1.0408	(1.021-1.061)	3.825e-05		1.047	(1.024-1.071)	5.809e-05		1.067	(1.028-1.107)	0.0005982
rs11946020	4	103944742	AG	0.3419	0.989	(0.969-1.009)	0.2822		0.9866	(0.964-1.010)	0.2628		0.986	(0.948-1.025)	0.4783
rs150895	4	103712589	GA	0.4837	0.9871	(0.968-1.006)	0.1795		0.9833	(0.962-1.006)	0.1386		1.0018	(0.966-1.039)	0.9258
rs223497	4	103653976	AG	0.484	0.9852	(0.967-1.004)	0.125		0.987	(0.965-1.009)	0.2497		0.9906	(0.955-1.028)	0.6138
rs230530	4	103453980	AG	0.4396	1.0136	(0.995-1.033)	0.1667		1.0179	(0.995-1.041)	0.1223		0.9896	(0.954-1.027)	0.5783
rs1354360	4	70616322	AG	0.3546	1.0114	(0.992-1.031)	0.257		1.0143	(0.991-1.038)	0.2262		0.9823	(0.946-1.021)	0.3591
rs1503721	4	70679571	AG	0.3143	1.0146	(0.994-1.035)	0.163		1.0172	(0.993-1.042)	0.1624		0.985	(0.947-1.025)	0.4541
rs6830624	4	104020422	AG	0.2846	0.9819	(0.961-1.003)	0.08993		0.9766	(0.953-1.001)	0.06181		0.9906	(0.951-1.032)	0.6507
rs1389999	4	14858341	AG	0.3408	1.0111	(0.991-1.031)	0.2807		1.0178	(0.994-1.042)	0.1418		1.0117	(0.973-1.052)	0.5568
rs9998559	4	15113921	GC	0.4051	0.9841	(0.965-1.003)	0.1053		0.9921	(0.970-1.015)	0.4965		0.984	(0.948-1.022)	0.4011
rs2854915	4	1721654	AG	0.4468	1.0012	(0.982-1.021)	0.8994		1.0018	(0.980-1.025)	0.8778		1.0016	(0.965-1.039)	0.9335
rs798755	4	1720824	GA	0.2012	0.9831	(0.960-1.007)	0.1594		0.9835	(0.956-1.011)	0.2427		0.9765	(0.933-1.023)	0.3108
rs3774937	4	103434253	AG	0.3319	1.0012	(0.981-1.022)	0.9104		1.0086	(0.985-1.033)	0.478		0.9972	(0.959-1.037)	0.8866
rs980455	4	103418957	AG	0.3963	0.9987	(0.979-1.018)	0.8918		1.0006	(0.978-1.024)	0.959		0.9993	(0.962-1.038)	0.9727
rs4647601	4	185570032	CA	0.4819	0.991	(0.972-1.010)	0.3523		0.9879	(0.966-1.010)	0.2846		1.0083	(0.972-1.046)	0.6592
rs4647610	4	185567931	GA	0.1398	1.007	(0.980-1.035)	0.6147		1.0073	(0.976-1.040)	0.6548		1.0086	(0.957-1.064)	0.7507
rs7439493	4	110656730	GA	0.4116	0.9981	(0.979-1.017)	0.8466		0.9982	(0.976-1.021)	0.8773		0.9938	(0.958-1.031)	0.7412
rs2788865	4	26446006	AG	0.3901	0.9877	(0.969-1.007)	0.2138		0.9834	(0.961-1.006)	0.1528		1.0072	(0.821-1.046)	0.7079
rs7722173	5	176384683	AG	0.0387	1.0183	(0.970-1.069)	0.4645		1.016	(0.959-1.076)	0.5884		1.0045	(0.915-1.103)	0.9245
rs17772583	5	131953510	AG	0.246	1.0068	(0.985-1.029)	0.5483		1.0105	(0.985-1.037)	0.4303		0.9981	(0.956-1.042)	0.9309
rs2706369	5	131932203	CA	0.0025	1.1248	(0.939-1.348)	0.2022		1.016	(0.813-1.269)	0.8888		1.1434	(0.817-1.601)	0.4349
rs12517451	5	79920073	GA	0.2487	1.0049	(0.983-1.027)	0.6625		1.0219	(0.996-1.048)	0.09937		0.975	(0.934-1.018)	0.2452
rs1650697	5	79950781	GA	0.2481	1.0047	(0.983-1.027)	0.6726		1.0217	(0.996-1.048)	0.1022		0.973	(0.932-1.016)	0.2089
rs425463	5	79901952	GA	0.3454	1.0111	(0.991-1.032)	0.2769		1.0193	(0.996-1.044)	0.1111		0.9873	(0.950-1.027)	0.5202
rs6151599	5	79951032	AG	0.091	1.019	(0.986-1.053)	0.2628		1.0087	(0.970-1.049)	0.6623		1.0229	(0.960-1.090)	0.4847
rs2362974	5	36156654	AG	0.1243	0.9601	(0.933-0.988)	0.00596		0.967	(0.934-1.001)	0.0545		0.9984	(0.944-1.056)	0.9561
rs7702272	5	36160854	GA	0.0485	1.0551	(1.010-1.102)	0.01667		1.0617	(1.008-1.118)	0.02321		0.9822	(0.902-1.070)	0.6804
rs1432693	5	147609136	AG	0.0737	1.0102	(0.974-1.048)	0.5822		1.0068	(0.965-1.051)	0.7565		1.054	(0.983-1.130)	0.1383
rs2546163	5	76995054	AG	0.304	1.0094	(0.989-1.031)	0.3744		1.0082	(0.984-1.033)	0.5103		1.0066	(0.967-1.048)	0.7486
rs2652217	5	76980244	GA	0.3862	1.0068	(0.987-1.027)	0.4942		1.0105	(0.988-1.034)	0.3685		0.9946	(0.958-1.033)	0.7789
rs6453340	5	76962274	CA	0.0746	1.0055	(0.970-1.042)	0.7646		1.0117	(0.970-1.055)	0.5865		1.0022	(0.935-1.074)	0.9508
rs29635	5	171024355	AG	0.2912	0.9992	(0.978-1.020)	0.9432		0.9924	(0.968-1.017)	0.5478		0.9977	(0.958-1.039)	0.91
rs4302608	5	170840504	GA	0.4527	0.9981	(0.979-1.017)	0.8442		0.9953	(0.973-1.018)	0.6788		0.9835	(0.948-1.021)	0.378
rs7707008	5	170801952	GA	0.1721	0.9935	(0.969-1.019)	0.6094		0.9933	(0.964-1.023)	0.6551		0.9907	(0.944-1.040)	0.7076
rs359445	5	173285204	AG	0.157	1.0037	(0.978-1.030)	0.7792		1.0026	(0.972-1.034)	0.8675		1.0144	(0.965-1.067)	0.5787
rs13171253	5	43160433	GA	0.1171	0.9711	(0.943-1.000)	0.05323		0.9655	(0.932-1.000)	0.05067		0.9587	(0.905-1.016)	0.1535
rs3797306	5	43127925	AG	0.1171	0.9719	(0.943-1.001)	0.0607		0.9659	(0.932_1.001)	0.05361		0.9623	(0.943-1.020)	0.1926
rs13176284	5	34754248	GA	0.2574	1.0067	(0.985-1.029)	0.5508		1.0031	(0.978-1.029)	0.815		1.0236	(0.982-1.067)	0.2773
rs3130000	6	30628082	GA	0.0889	1.0071	(0.974-1.041)	0.6773		1.0251	(0.986-1.066)	0.2126		0.9556	(0.895-1.020)	0.1751
rs2269058	6	37324857	AC	0.4928	1.0021	(0.983-1.021)	0.8326		1.0164	(0.994-1.039)	0.1533		0.9828	(0.947-1.020)	0.3566
rs2284923	6	37348920	GA	0.4543	0.9998	(0.981-1.019)	0.9851		0.9923	(0.970-1.015)	0.4968		1.038	(1.001-1.077)	0.04763
rs2179070	6	111885752	AG	0.0605	1.0204	(0.981-1.062)	0.3152		1.0109	(0.965-1.059)	0.6485		1.0617	(0.985-1.144)	0.1166
rs465969	6	111655530	GA	0.0787	1.0231	(0.988-1.060)	0.2037		1.0117	(0.971-1.055)	0.5844		1.0501	(0.982-1.123)	0.1531
rs3176326	6	36647289	GA	0.2019	1.0247	(1.001-1.049)	0.04325		1.0116	(0.984-1.040)	0.4157		1.0345	(0.989-1.083)	0.1437
rs733590	6	36645203	AG	0.3554	1.0386	(1.018-1.059)	0.0001774		1.0324	(1.009-1.057)	0.007303		1.0465	(1.007-1.087)	0.01992
rs726230	6	11200574	AC	0.2196	0.9855	(0.963-1.008)	0.2134		0.9954	(0.969-1.023)	0.7392		0.9509	(0.909-0.995)	0.02847
rs17254634	6	80751942	GA	0.1647	1.0223	(0.997-1.049)	0.09026		1.0297	(0.999-1.061)	0.05563		1.0127	(0.964-1.064)	0.6138
rs13210247	6	111922720	AG	0.0633	1.0165	(0.978-1.057)	0.4077		1.0244	(0.979-1.072)	0.3002		1.017	(0.944-1.096)	0.6574
rs2280152	6	112375889	AG	0.2698	1.0136	(0.992-1.035)	0.2168		1.0135	(0.988-1.039)	0.2955		0.9927	(0.952-1.035)	0.7277
rs3777947	6	112433664	AG	0.2679	1.0112	(0.990-1.033)	0.3094		1.0101	(0.985-1.036)	0.4378		0.9933	(0.953-1.036)	0.7507
rs809193	6	112020414	AG	0.2071	0.9906	(0.968-1.014)	0.4304		0.9896	(0.963-1.017)	0.4592		0.9618	(0.919-1.007)	0.09341
rs206776	6	32953711	GA	0.3152	1.0013	(0.981-1.022)	0.8993		1.002	(0.978-1.027)	0.8736		0.9915	(0.953-1.032)	0.6744
rs4710127	6	167276041	GA	0.1852	1.0046	(0.980-1.030)	0.7151		1.007	(0.979-1.036)	0.6337		0.9904	(0.945-1.039)	0.69
rs9457245	6	167340715	GA	0.0705	1.002	(0.966-1.040)	0.9164		1.0208	(0.977-1.066)	0.3526		0.9472	(0.881-1.019)	0.1437
rs210170	6	33525680	GA	0.3565	0.9972	(0.978-1.017)	0.78		1.0003	(0.977-1.024)	0.9808		1.012	(0.974-1.052)	0.5405
rs396746	6	33557045	CA	0.1361	0.9886	(0.961-1.016)	0.4161		0.9803	(0.949-1.013)	0.2325		1.0181	(0.965-1.074)	0.5117
rs9296095	6	33542523	AG	0.206	1.0197	(0.996-1.044)	0.1035		1.0171	(0.990-1.045)	0.2285		0.9982	(0.954-1.045)	0.9388
rs1077394	6	31610384	AG	0.3342	0.9799	(0.960-1.000)	0.04934		0.9847	(0.962-1.008)	0.2031		0.9608	(0.924-0.999)	0.04605
rs1144708	6	31710020	GA	0.3645	0.9873	(0.968-1.007)	0.206		0.9863	(0.964-1.009)	0.2436		1.0173	(0.979-1.057)	0.378
rs9468322	6	28231243	GA	0.0405	1.017	(0.969-1.067)	0.4911		1.0135	(0.958-1.072)	0.6422		1.079	(0.985-1.182)	0.1022
rs12208908	6	109048366	GA	0.2318	0.9958	(0.974-1.019)	0.7143		1.0014	(0.975-1.028)	0.9174		0.976	(0.934-1.020)	0.2773
rs1268166	6	109008232	AG	0.3462	0.9981	(0.978-1.018)	0.848		1.0002	(0.977-1.024)	0.9858		1.0197	(0.981-1.060)	0.3201
rs9386747	6	109038738	AG	0.1144	1.0267	(0.997-1.058)	0.08109		1.0206	(0.986-1.057)	0.2514		1.0665	(1.008-1.129)	0.02561
rs1480380	6	32913246	GA	0.0891	0.9963	(0.963-1.030)	0.8272		0.9935	(0.955-1.034)	0.7464		1.0086	(0.901-1.077)	0.7972
rs10241838	7	96343665	AG	0.3248	0.9997	(0.980-1.020)	0.9786		0.9895	(0.966-1.013)	0.384		1.0198	(0.981-1.060)	0.3238
rs6968090	7	96318575	AG	0.2197	1.0038	(0.981-1.027)	0.7506		1.01	(0.983-1.038)	0.4722		1.0118	(0.968-1.058)	0.6082
rs7804722	7	92288106	AG	0.2878	1.0215	(1.000-1.043)	0.04554		1.0143	(0.990-1.040)	0.2588		1.0233	(0.983-1.066)	0.2629
rs12666800	7	45906594	GA	0.128	1.0064	(0.978-1.035)	0.6592		1.0087	(0.976-1.043)	0.6124		1.0145	(0.960-1.072)	0.6066
rs1011683	8	91020834	AC	0.3369	0.9851	(0.966-1.005)	0.1428		0.9829	(0.960-1.006)	0.1518		0.9824	(0.945-1.021)	0.3704
rs10104637	8	95393925	AG	0.0484	0.9516	(0.910-0.995)	0.02987		0.9617	(0.913-1.014)	0.1455		0.9782	(0.896-1.068)	0.6215
rs2450551	8	95351843	CA	0.0432	0.9908	(0.945-1.038)	0.6984		0.9735	(0.921-1.029)	0.3416		1.0148	(0.927-1.111)	0.7495
rs13279327	8	48442384	AG	0.2851	0.9855	(0.965-1.007)	0.1759		0.9753	(0.951-1.000)	0.04859		0.99	(0.950-1.031)	0.6289
rs6982040	8	48708742	GA	0.0006	0.7835	(0.538-1.142)	0.2041		0.8157	(0.511-1.302)	0.393		1.2222	(0.670-2.231)	0.5134
rs11574398	8	31025343	GA	0.3606	1.0031	(0.983-1.023)	0.7578		0.9917	(0.969-1.015)	0.4834		1.0282	(0.990-1.068)	0.1539
rs11574158	8	30891353	GA	0.0394	0.9762	(0.929-1.025)	0.3364		0.9992	(0.943-1.058)	0.0007		0.0487	(0.933-2.633)	0.0119
rs2445614	8	128212594	GA	0.2503	1.0089	(0.987-1.031)	0.4266		1.0133	(0.988-1.040)	0.3134		1.0226	(0.850-1.067)	0.3017
rs11535662	9	140143801	GA	0.0703	1.0018	(0.965-1.040)	0.9225		0.9937	(0.951-1.038)	0.7757		1.0125	(0.943-1.087)	0.7306
rs28631372	9	140148051	GA	0.265	1.0037	(0.982-1.026)	0.7361		0.9999	(0.975-1.026)	0.9956		0.9896	(0.949-1.032)	0.6237
rs1056171	9	133761001	AG	0.4718	1.0037	(0.985-1.023)	0.703		1.0042	(0.982-1.027)	0.715		1.0174	(0.981-1.056)	0.3585
rs6597642	9	133725767	GA	0.1267	0.98	(0.952-1.008)	0.1653		0.9798	(0.948-1.013)	0.2334		0.9935	(0.940-1.050)	0.8154
rs16923815	9	100480357	GA	0.3142	0.9897	(0.970-1.010)	0.3196		0.9812	(0.958-1.005)	0.1214		0.9779	(0.940-1.018)	0.2733
rs10972278	9	35000289	AG	0.2914	0.9975	(0.977-1.019)	0.8112		1.0047	(0.980-1.030)	0.705		0.9912	(0.952-1.032)	0.6667
rs595429	9	35055669	GA	0.444	1.0011	(0.982-1.021)	0.9078		1.0038	(0.981-1.027)	0.7394		0.9875	(0.952-1.025)	0.5085
rs12004745	9	21812349	TA	0.0424	1.0218	(0.975-1.070)	0.3632		1.024	(0.970-1.081)	0.3912		0.9954	(0.910-1.089)	0.9196
rs2069422	9	22008026	AC	0.1003	1.0338	(1.002-1.067)	0.0379		1.0206	(0.984-1.059)	0.28		1.1401	(1.075-1.209)	1.259e-05
rs2039971	9	21815166	CA	0.0418	1.0178	(0.971-1.067)	0.4611		1.0209	(0.967-1.078)	0.4588		0.9849	(0.882-1.078)	0.7427
rs1937881	10	5066511	GA	0.1972	1.0052	(0.982-1.029)	0.6663		1.0075	(0.980-1.036)	0.5997		1.0095	(0.964-1.057)	0.6868
rs4147155	10	104536771	GA	0.1473	1.006	(0.979-1.033)	0.6637		1.0013	(0.970-1.033)	0.9373		1.0231	(0.972-1.077)	0.3881
rs12411618	10	94052164	GA	0.1444	1.0172	(0.990-1.045)	0.2155		1.0083	(0.977-1.041)	0.6075		1.0026	(0.951-1.057)	0.9228
rs788209	10	27434716	AC	0.1432	0.9831	(0.957-1.010)	0.218		0.9844	(0.953-1.017)	0.3377		0.9736	(0.924-1.027)	0.3228
rs10764686	10	27475494	GA	0.3394	1.0125	(0.992-1.033)	0.2291		1.0208	(0.997_1.045)	0.08876		1.0002	(0.926-1.040)	0.9909
rs1904415	10	62540453	AC	0.241	0.9961	(0.974-1.019)	0.7327		1.0071	(0.981-1.034)	0.6006		1.0042	(0.961-1.049)	0.8507
rs6584354	10	102007714	AC	0.4971	0.9846	(0.966-1.004)	0.1121		0.9821	(0.960-1.005)	0.1168		1.0072	(0.970-1.045)	0.7036
rs12255933	10	126579158	CA	0.1989	0.9989	(0.975-1.023)	0.9256		0.995	(0.968-1.023)	0.7245		0.9827	(0.938-1.030)	0.4621
rs11574852	10	104161475	AC	0.0384	0.9738	(0.926-1.024)	0.3035		0.9856	(0.929-1.046)	0.6323		0.9531	(0.863-1.052)	0.3424
rs1127687	10	115490109	GA	0.2108	0.9881	(0.965-1.011)	0.3138		0.9836	(0.957-1.011)	0.2393		0.9743	(0.931-1.020)	0.261
rs2227309	10	115489167	GA	0.2638	1.0154	(0.994-1.038)	0.1624		1.0178	(0.993-1.044)	0.1691		1.0617	(1.019-1.107)	0.004588
rs2419851	10	115380608	CA	0.0978	1.0027	(0.971-1.035)	0.8683		0.9911	(0.954-1.029)	0.6431		1.0005	(0.941-1.064)	0.9861
rs4353229	10	115489589	AG	0.2649	1.0137	(0.992-1.036)	0.2143		1.0157	(0.990-1.042)	0.2248		1.061	(1.018-1.106)	0.004999
rs183459	11	108089197	AC	0.434	0.997	(0.978-1.016)	0.7578		0.9862	(0.964-1.009)	0.2291		1.0227	(0.985-1.062)	0.2386
rs228592	11	108123189	AC	0.4416	0.9962	(0.977-1.015)	0.6951		0.9862	(0.964-1.009)	0.2272		1.0196	(0.982-1.058)	0.307
rs6589007	11	108040104	GA	0.4403	0.9948	(0.976-1.014)	0.5966		0.9851	(0.963-1.008)	0.1935		1.0171	(0.980-1.056)	0.3709
rs4244812	11	65480768	AG	0.4816	0.9954	(0.977-1.015)	0.6383		0.9975	(0.976-1.020)	0.8284		1.0195	(0.983-1.058)	0.3057
rs10765682	11	94198269	AG	0.1023	0.9754	(0.945-1.007)	0.1217		0.9812	(0.945-1.018)	0.3159		0.9555	(0.899-1.016)	0.1465
rs17140162	11	125490616	CA	0.0005	0.8824	(0.564-1.380)	0.5835		0.938	(0.544-1.616)	0.8175		0.6617	(0.265-1.652)	0.3765
rs656040	11	65621057	GA	0.3247	1.0456	(1.025-1.067)	1.524e-05		1.0497	(1.025-1.075)	5.964e-05		1.0245	(0.985-1.065)	0.2247
rs7110437	11	43780553	AC	0.2997	0.998	(0.977-1.019)	0.8533		0.9981	(0.974-1.023)	0.8792		0.9705	(0.932-1.010)	0.1444
rs7118659	11	43817125	AG	0.3042	0.9985	(0.978-1.019)	0.8869		1.0012	(0.977-1.026)	0.9255		0.9684	(0.931-1.008)	0.1165
rs7131110	11	43846850	GA	0.3011	0.9972	(0.977-1.018)	0.7921		0.9978	(0.974-1.022)	0.8575		0.9746	(0.936-1.015)	0.2088
rs10838158	11	43752522	AG	0.3011	0.9963	(0.976-1.017)	0.7257		0.996	(0.972-1.021)	0.7485		0.9719	(0.934-1.012)	0.164
rs511484	11	100918433	GC	0.2307	0.9999	(0.978-1.023)	0.9902		1.0064	(0.980-1.033)	0.6372		0.9788	(0.937-1.022)	0.3335
rs3212907	11	69468776	GA	0.0423	1.0227	(0.976-1.072)	0.3506		1.014	(0.959-1.072)	0.6269		1.037	(0.946-1.136)	0.437
rs12271212	11	77197817	GA	0.2234	1.0259	(1.003-1.050)	0.02803		1.0253	(0.998-1.053)	0.0685		1.0268	(0.983-1.073)	0.2407
rs660442	11	64042997	GA	0.2078	0.9707	(0.948-0.994)	0.01314		0.9756	(0.949-1.003)	0.0789		0.9447	(0.902-0.989)	0.01504
rs6592537	11	70172975	GA	0.1203	0.9901	(0.962-1.019)	0.5062		0.9918	(0.958-1.026)	0.6386		0.9842	(0.930-1.042)	0.584
rs11606458	11	6623918	GA	0.2529	0.9958	(0.974-1.018)	0.708		1.0029	(0.978-1.029)	0.8246		0.9704	(0.930-1.012)	0.1649
rs2255538	11	6629042	GA	0.2626	0.995	(0.974-1.017)	0.651		0.9979	(0.973-1.024)	0.8703		0.9654	(0.926-1.007)	0.09915
rs7928685	11	6773439	AG	0.1734	1.0023	(0.977-1.028)	0.8598		1.0092	(0.980-1.039)	0.5427		0.9707	(0.924-1.020)	0.2354
rs2279238	11	47282024	GA	0.1622	0.9875	(0.962-1.013)	0.3427		0.9877	(0.958-1.018)	0.4241		0.9669	(0.919-1.017)	0.1906
rs2957873	11	47249294	AG	0.204	0.9806	(0.958-1.004)	0.1059		0.9845	(0.958-1.012)	0.2677		0.9478	(0.905-0.993)	0.02333
rs326222	11	47259668	GA	0.312	0.994	(0.974-1.015)	0.5637		0.9985	(0.975-1.023)	0.9035		0.9775	(0.939-1.017)	0.2642
rs4647709	11	47237359	GA	0.0878	0.9967	(0.964-1.031)	0.8477		0.9861	(0.948-1.026)	0.4876		1.0447	(0.980-1.114)	0.1817
rs7967755	12	986004	AG	0.1631	0.9814	(0.956-1.007)	0.1547		0.9791	(0.950-1.009)	0.1716		1.0111	(0.962-1.063)	0.6639
rs10846535	12	124130388	AG	0.4414	0.9837	(0.965-1.003)	0.09205		0.9912	(0.969-1.014)	0.4398		0.9654	(0.930-1.002)	0.0635
rs3850952	12	124090802	CA	0.2982	0.9917	(0.971-1.012)	0.4303		1.0049	(0.981-1.030)	0.6927		0.986	(0.947-1.027)	0.4958
rs2066827	12	12871099	AC	0.2438	0.9811	(0.960-1.003)	0.0925		0.9763	(0.951-1.002)	0.0723		1.0208	(0.978-1.065)	0.3449
rs10876864	12	56401085	AG	0.4079	1.0197	(1.000-1.039)	0.04738		1.0201	(0.997-1.044)	0.0847		1.0128	(0.976-1.051)	0.5053
rs2069502	12	58144665	GA	0.323	1.0182	(0.998-1.039)	0.08244		1.0317	(1.008-1.057)	0.01008		1.0355	(0.996-1.077)	0.08064
rs10842893	12	27422886	GA	0.0997	0.9809	(0.950-1.013)	0.2334		0.9832	(0.947-1.021)	0.3745		0.9495	(0.892-1.011)	0.1037
rs17497606	12	27494449	GA	0.1913	1.0047	(0.981-1.029)	0.7037		1.0045	(0.976-1.034)	0.7572		0.989	(0.944-1.036)	0.6405
rs708170	12	27237085	GA	0.337	0.9931	(0.973-1.013)	0.4975		0.9876	(0.964-1.011)	0.3014		0.9889	(0.951-1.028)	0.5759
rs922275	12	27402709	GA	0.3557	1.0069	(0.987-1.027)	0.4972		1.0111	(0.988-1.035)	0.3519		1.012	(0.974-1.052)	0.5398
rs203343	12	120233601	AG	0.1908	1.0025	(0.979-1.027)	0.8367		1.0057	(0.978-1.035)	0.691		1.0247	(0.978-1.073)	0.3019
rs6490269	12	120207175	GA	0.5118	0.981	(0.962-1.000)	0.05075		0.9851	(0.963-1.008)	0.1927		0.9797	(0.944-1.017)	0.2784
rs904654	12	120189888	GA	0.4902	0.9876	(0.969-1.007)	0.1987		0.9885	(0.967-1.011)	0.3082		0.9862	(0.951-1.023)	0.4572
rs11060333	12	122678607	AG	0.2651	0.9975	(0.976-1.019)	0.8189		0.9906	(0.966-1.016)	0.4656		1.0032	(0.962-1.046)	0.8822
rs12368451	12	99115661	AG	0.4429	1.0048	(0.986-1.024)	0.6274		1.0059	(0.983-1.029)	0.6132		0.9888	(0.953-1.027)	0.5557
rs7971725	12	98981483	TA	0	NA	NA	NA		NA	NA	NA		NA	NA	NA
rs10160981	12	110904075	GA	0.2274	1.0048	(0.982-1.028)	0.6809		1.0048	(0.978-1.032)	0.7247		0.9944	(0.951-1.040)	0.8049
rs1502337	12	111062852	GA	0.3536	1.0033	(0.983-1.024)	0.7468		1.0043	(0.981-1.028)	0.7224		1.0014	(0.964-1.041)	0.9441
rs2162679	12	102871259	AG	0.1552	0.9972	(0.971-1.024)	0.8345		0.9868	(0.957-1.018)	0.3973		1.0147	(0.965-1.067)	0.5684
rs703842	12	58162739	AG	0.3256	1.0225	(1.002-1.044)	0.032		1.0356	(1.011-1.060)	0.003948		1.0373	(0.931-1.079)	0.06705
rs2232642	13	108861048	GA	0.0001	0.9887	(0.352-2.776)	0.9828		1.0742	(0.297-3.880)	0.913		0.4162	(0.033-5.317)	0.5
rs12870278	13	103543243	GA	0.1799	0.9977	(0.973-1.023)	0.8525		1.003	(0.974-1.033)	0.842		0.9955	(0.949-1.044)	0.8542
rs1408047	13	103484918	AG	0.3153	1.0015	(0.981-1.022)	0.8845		1.0007	(0.977-1.025)	0.9515		1.0069	(0.968-1.048)	0.7327
rs11164141	13	114259570	AG	0.3628	0.9985	(0.979-1.018)	0.8819		1.0055	(0.982-1.029)	0.6422		1.0004	(0.963-1.040)	0.9822
rs4150792	13	114288971	GA	0.3656	0.9991	(0.980-1.019)	0.9292		1.0066	(0.983-1.030)	0.5799		1.0029	(0.965-1.042)	0.8826
rs4119478	13	73254212	GA	0.3214	0.9833	(0.963-1.004)	0.1077		0.9909	(0.968-1.015)	0.4574		0.9724	(0.935-1.012)	0.1667
rs1887894	13	21607600	GA	0.2389	1.0054	(0.983-1.028)	0.6357		1.0147	(0.988-1.042)	0.275		0.9883	(0.947-1.032)	0.593
rs7328482	13	21877418	AC	0.037	1.0359	(0.985-1.089)	0.1657		1.0448	(0.986-1.107)	0.1401		1.0467	(0.951-1.152)	0.3509
rs9509492	13	21608971	GA	0.2653	1.0099	(0.988-1.032)	0.3685		1.0206	(0.995_1.047)	0.1136		0.9895	(0.848-1.031)	0.6187
rs12880109	14	68813032	AG	0.367	1.0228	(1.003-1.043)	0.02453		1.0312	(1.008-1.055)	0.009161		0.9777	(0.941-1.016)	0.2458
rs17106237	14	69203145	GA	0.119	1.0221	(0.993-1.053)	0.1446		1.0302	(0.995-1.067)	0.09219		0.9906	(0.936-1.049)	0.7473
rs17105760	14	68984500	AG	0.0011	0.913	(0.674-1.236)	0.5562		1.0339	(0.726-1.473)	0.8536		0.7223	(0.386-1.352)	0.3093
rs2896489	14	104108743	GA	0.2937	0.9741	(0.954-0.995)	0.01373		0.9733	(0.950-0.998)	0.03086		0.9611	(0.923-1.001)	0.05508
rs861537	14	104167075	AG	0.2948	0.973	(0.953-0.993)	0.0102		0.9723	(0.949-0.996)	0.02501		0.9598	(0.922-0.999)	0.04674
rs3020445	14	64788644	GA	0.443	0.9921	(0.973-1.011)	0.4174		0.9832	(0.961-1.006)	0.1402		1.0024	(0.966-1.040)	0.9007
rs4983559	14	105277209	AG	0.3915	1.008	(0.989-1.028)	0.415		1.0078	(0.985-1.031)	0.5043		0.9716	(0.936-1.009)	0.1345
rs12592524	15	41003463	AG	0.4132	0.9961	(0.977-1.016)	0.6907		0.9927	(0.970-1.016)	0.5291		0.9897	(0.953-1.028)	0.5879
rs7165509	15	40945900	AG	0.434	1.0026	(0.984-1.022)	0.7937		0.9998	(0.978-1.023)	0.9866		0.998	(0.962-1.036)	0.9162
rs570933	15	43824030	AG	0.2925	0.9716	(0.951-0.992)	0.007176		0.9705	(0.947-0.995)	0.01775		0.9555	(0.917-0.995)	0.02885
rs12902785	15	66928241	AG	0.3321	0.9984	(0.978-1.019)	0.874		1.0011	(0.978-1.025)	0.9249		0.9817	(0.944-1.021)	0.3552
rs2118612	15	67400490	AG	0.2081	0.9817	(0.959-1.005)	0.1217		0.993	(0.966-1.021)	0.6183		0.9683	(0.925-1.014)	0.1665
rs6494633	15	67423306	GA	0.4658	0.9907	(0.972-1.010)	0.3375		0.9951	(0.973-1.018)	0.6651		0.9852	(0.950-1.022)	0.4265
rs1565866	15	40455894	CA	0.4334	0.9962	(0.977-1.016)	0.696		0.9984	(0.976-1.021)	0.8896		1.0142	(0.977-1.053)	0.4591
rs7178873	15	40489387	GA	0.0008	1.1196	(0.808-1.551)	0.4969		1.2564	(0.855-1.846)	0.2452		1.395	(0.791-2.459)	0.2499
rs4779041	15	83337059	GA	0.3558	0.9963	(0.977-1.016)	0.7131		0.9961	(0.973-1.020)	0.7441		0.9929	(0.956-1.032)	0.717
rs1061621	16	1376892	AG	0.1662	0.988	(0.962-1.013)	0.34		0.983	(0.946-1.043)	0.27		1.013	(0.920-1.079)	0.61
rs249941	16	23644738	GA	0.1831	1.0111	(0.986-1.036)	0.3804		1.0176	(0.989-1.048)	0.239		1.0157	(0.969-1.065)	0.5219
rs3136042	16	14014055	GA	0.0244	1.0273	(0.965-1.093)	0.3957		1.0392	(0.966-1.118)	0.3002		0.9759	(0.862-1.104)	0.6993
rs8061528	16	3656482	GA	0.1983	0.9911	(0.968-1.015)	0.4645		0.9892	(0.962-1.017)	0.4495		0.9935	(0.943-1.041)	0.7829
rs11076628	16	89875246	AG	0.3947	1.0043	(0.985-1.024)	0.6617		1.0047	(0.982-1.028)	0.6841		1.0078	(0.971-1.047)	0.6848
rs4785722	16	89863110	AG	0.3068	0.9794	(0.959-1.000)	0.04768		0.98	(0.957-1.004)	0.1019		0.9706	(0.933-1.010)	0.1441
rs7195066	16	89836323	GA	0.315	1.0057	(0.985-1.026)	0.5874		1.0066	(0.983-1.031)	0.5925		0.9979	(0.959-1.038)	0.9178
rs6500437	16	89789898	AG	0.3014	0.9819	(0.962-1.003)	0.08494		0.9827	(0.959-1.007)	0.1637		0.9792	(0.943-1.020)	0.3076
rs11643201	16	83312375	GA	0.1017	1.0206	(0.989-1.053)	0.2005		1.0195	(0.983-1.058)	0.2995		1.0387	(0.978-1.103)	0.2147
rs12051039	16	78488305	AC	0.0532	0.9957	(0.955-1.039)	0.8419		0.9675	(0.921-1.017)	0.1933		1.036	(0.956-1.123)	0.3897
rs12923828	16	78265497	TA	0.1533	1.0169	(0.991-1.044)	0.2107		1.0224	(0.992-1.054)	0.1575		1.0225	(0.972-1.075)	0.3876
rs16947165	16	78159277	AG	0.3021	0.9792	(0.959-1.000)	0.04713		0.9805	(0.957-1.005)	0.1129		0.9548	(0.917-0.994)	0.02475
rs6564520	16	78306219	GA	0.4304	0.995	(0.976-1.014)	0.6059		0.9939	(0.972-1.017)	0.5947		1.0085	(0.972-1.047)	0.6538
rs1886701	16	68676932	CA	0.0003	0.6511	(0.352-1.204)	0.1715		0.4883	(0.206-1.155)	0.1028		0.9852	(0.328-2.957)	0.9788
rs12447418	16	19539858	AG	0.1899	1.008	(0.984-1.033)	0.5188		0.9903	(0.962-1.019)	0.5038		1.0335	(0.987-1.083)	0.1652
rs7135	16	19514483	AG	0.2475	1.0173	(0.995-1.040)	0.125		1.0031	(0.978-1.029)	0.8146		1.0477	(1.005-1.093)	0.03028
rs9935995	16	19592730	GA	0.2076	1.0137	(0.990-1.038)	0.2557		1.0001	(0.973-1.028)	0.9937		1.0427	(0.997-1.091)	0.06767
rs2023671	16	23849839	AC	0.246	1.0038	(0.982-1.026)	0.7375		1.0135	(0.988-1.040)	0.3093		0.9952	(0.954-1.039)	0.827
rs7195624	16	9010213	CA	0.3017	0.9928	(0.972-1.014)	0.4962		0.9866	(0.963-1.011)	0.2798		1.0178	(0.978-1.060)	0.3904
rs9927946	16	9083367	AG	0.4403	0.9979	(0.979-1.017)	0.8263		1.0003	(0.978-1.023)	0.9777		0.9921	(0.956-1.030)	0.6757
rs2268049	16	1371154	GA	0.1577	0.986	(0.961-1.012)	0.2912		0.9796	(0.950-1.010)	0.1911		1.0129	(0.963-1.065)	0.6175
rs2745098	16	1536535	GA	0.3771	0.9949	(0.976-1.015)	0.6121		0.9987	(0.976-1.022)	0.9134		0.997	(0.960-1.036)	0.8766
rs7302	16	1375263	CA	0.1134	1.0083	(0.979-1.039)	0.5883		1.0145	(0.979-1.051)	0.4232		0.9793	(0.924-1.038)	0.4829
rs4252596	17	37855834	CA	0.1264	0.9832	(0.956-1.012)	0.2461		0.9826	(0.950-1.016)	0.3083		0.9623	(0.910-1.017)	0.1759
rs17734	17	1801144	AG	0.4057	1.0136	(0.994-1.033)	0.1721		1.0017	(0.979-1.025)	0.8864		1.0266	(0.989-1.066)	0.1696
rs17761467	17	1805677	GA	0.1681	1.0256	(1.000-1.052)	0.05099		1.0145	(0.985-1.045)	0.3451		1.032	(0.983-1.084)	0.2063
rs8079273	17	7597478	GA	0.0128	1.0421	(0.959-1.133)	0.3323		1.0972	(0.996-1.209)	0.06072		0.9981	(0.848-1.175)	0.982
rs4794136	17	48433958	AG	0.4771	0.994	(0.975-1.013)	0.5324		0.9915	(0.970-1.014)	0.4549		0.9676	(0.933-1.004)	0.08051
rs7217885	17	48405172	AG	0.0002	0.8891	(0.474-1.668)	0.7142		0.8686	(0.388-1.947)	0.7323		1.3268	(0.465-3.788)	0.5972
rs2078486	17	7583083	GA	0.075	0.9858	(0.951-1.022)	0.4375		0.9695	(0.929-1.012)	0.1559		1.0318	(0.963-1.106)	0.3738
rs8066463	17	61818390	AG	0.3373	0.9972	(0.977-1.017)	0.7849		0.9976	(0.974-1.021)	0.843		1.0102	(0.972-1.050)	0.6092
rs2239680	17	76219783	AG	0.2747	1.018	(0.997-1.040)	0.09883		1.0203	(0.995-1.046)	0.1143		0.9935	(0.953-1.036)	0.7575
rs2278637	17	8062102	AC	0.3172	0.9856	(0.966-1.006)	0.1675		0.9697	(0.947-0.994)	0.01298		1.0012	(0.962-1.042)	0.952
rs3027247	17	8130867	AC	0.2795	1.0012	(0.980-1.023)	0.9127		0.9931	(0.969-1.018)	0.5863		0.994	(0.954-1.036)	0.7743
rs12952884	17	49226051	GA	0.3914	1.0199	(1.000-1.040)	0.04836		1.0139	(0.991-1.037)	0.2383		1.0267	(0.989-1.066)	0.1717
rs3826392	17	11922904	AC	0.2535	1.0203	(0.998-1.043)	0.07077		1.0255	(1.000-1.052)	0.05303		0.9959	(0.955-1.039)	0.8485
rs2287498	17	7592560	GA	0.0741	0.9887	(0.953-1.025)	0.539		0.9709	(0.930-1.014)	0.1788		1.0305	(0.890-1.105)	0.3973
rs17817865	17	53032425	GA	0.2885	1.0278	(1.006-1.050)	0.01011		1.0206	(0.996-1.046)	0.1041		1.0403	(0.921-1.083)	0.05441
rs2070776	17	62007498	GA	0.3446	0.9989	(0.979-1.019)	0.9149		0.996	(0.973-1.020)	0.736		1.0069	(0.939-1.046)	0.7267
rs11082221	18	20531677	AG	0.0366	1.0108	(0.961-1.063)	0.6756		0.993	(0.936-1.054)	0.8148		1.0609	(0.964-1.168)	0.2287
rs7234479	18	20599564	AC	0.113	1.049	(1.018-1.081)	0.001592		1.0485	(1.013-1.086)	0.007567		1.0425	(0.985-1.104)	0.1515
rs9304261	18	20606596	GA	0.2304	1.013	(0.990-1.036)	0.2614		1.0198	(0.993-1.047)	0.146		0.9777	(0.936-1.022)	0.3169
rs12966424	18	12678486	AG	0.4645	0.9895	(0.971-1.008)	0.277		0.982	(0.960-1.004)	0.1113		0.9826	(0.947-1.019)	0.3502
rs13381022	18	18532756	AG	0.0103	0.9671	(0.878-1.065)	0.4957		1.0207	(0.913-1.142)	0.7201		0.861	(0.707-1.048)	0.1362
rs4800640	18	18969404	GA	0	NA	NA	NA		NA	NA	NA		NA	NA	NA
rs6567131	18	57579140	CG	0.4674	0.9945	(0.976-1.014)	0.5678		0.9991	(0.977-1.022)	0.9381		1.0019	(0.966-1.040)	0.9192
rs9319956	18	57594068	AC	0.4866	0.9908	(0.972-1.010)	0.3379		0.9942	(0.972-1.017)	0.6111		1.0037	(1.000-1.041)	0.8443
rs2298881	19	45926916	CA	0.1066	0.9901	(0.960-1.021)	0.5292		0.9956	(0.960-1.032)	0.8106		0.9672	(0.911-1.027)	0.2772
rs751731	19	33463058	GA	0.2991	1.0002	(0.980-1.021)	0.9884		1.006	(0.982-1.031)	0.6312		0.9681	(0.930-1.008)	0.1172
rs17294094	19	48720926	AG	0.4496	0.9942	(0.975-1.013)	0.5489		0.9865	(0.965-1.009)	0.2376		1.0047	(0.968-1.042)	0.8031
rs16963425	19	30340724	GA	0.2697	1.0212	(1.000-1.043)	0.0542		1.0135	(0.989-1.039)	0.2923		1.076	(1.033-1.121)	0.0004255
rs3764640	19	1207238	CA	0.2224	1.0303	(1.007-1.054)	0.01023		1.0412	(1.014-1.069)	0.003105		1.0324	(0.988-1.079)	0.1549
rs1805419	19	49459104	GA	0.2817	0.9899	(0.969-1.011)	0.3455		0.9934	(0.969-1.019)	0.6017		0.9899	(0.950-1.031)	0.6272
rs3817074	19	49459212	GA	0.1131	1.0129	(0.983-1.044)	0.4009		1.0244	(0.989-1.061)	0.1798		1.0032	(0.947-1.063)	0.9147
rs7247515	19	40755915	GA	0.0757	0.9903	(0.955-1.027)	0.5958		0.9958	(0.955-1.039)	0.846		0.9839	(1.000-1.055)	0.6501
rs16979815	20	54941087	GA	0.165	1.0089	(0.984-1.035)	0.4964		1.0222	(0.992-1.053)	0.1496		1.0138	(0.399-1.065)	0.5856
rs4813643	20	3787755	AG	0.4045	0.9986	(0.979-1.018)	0.8843		0.9977	(0.975-1.021)	0.8445		1.01	(0.973-1.049)	0.6036
rs2267860	20	43655135	GA	0.5075	1.0015	(0.983-1.021)	0.8777		0.9922	(0.970-1.014)	0.4878		1.0108	(0.974-1.049)	0.5677
rs910671	20	43601921	AC	0.5041	1.0008	(0.982-1.020)	0.9319		0.9914	(0.970-1.014)	0.4476		1.0135	(0.977-1.052)	0.4735
rs6086987	20	9685155	AG	0.1143	1.0333	(1.003-1.065)	0.0315		1.0178	(0.983-1.054)	0.3257		1.0793	(1.019-1.143)	0.009165
rs6133777	20	9995950	CA	0.4364	0.9968	(0.978-1.016)	0.7464		0.9917	(0.970-1.014)	0.4666		1.0049	(0.968-1.043)	0.7973
rs6060446	20	30231637	AG	0.2027	0.9813	(0.958-1.005)	0.1174		0.981	(0.954-1.009)	0.1754		0.9929	(0.948-1.040)	0.7622
rs2422978	20	4763108	AG	0.2662	0.987	(0.966-1.008)	0.2314		0.9856	(0.961-1.011)	0.2601		0.9786	(0.939-1.020)	0.3092
rs85021	20	45179495	AG	0.3449	0.9933	(0.974-1.013)	0.5109		0.9993	(0.976-1.023)	0.9527		0.9619	(0.925-1.000)	0.04985
rs2838693	21	46227872	CA	0.1066	0.9892	(0.959-1.020)	0.49		1.0012	(0.966-1.038)	0.9469		0.9828	(0.926-1.043)	0.5687
rs235314	21	46271452	GA	0.5229	1.0201	(1.001-1.040)	0.04065		1.0254	(1.003-1.049)	0.02816		1.0197	(0.983-1.058)	0.2991
rs2838690	21	46222486	GA	0.1487	1.0269	(1.000-1.055)	0.05066		1.015	(0.984-1.047)	0.352		1.0943	(1.041-1.151)	0.0004397
rs4239838	21	46202309	AG	0.4317	0.99	(0.971-1.009)	0.3064		0.9997	(0.977-1.023)	0.9759		0.9832	(0.947-1.021)	0.3726
rs5762814	22	29203964	GA	0.1345	1.0059	(0.978-1.034)	0.6767		1.0083	(0.976-1.042)	0.6224		1.0236	(0.970-1.080)	0.3956
rs738200	22	28792887	GA	0.101	1.0665	(1.034-1.100)	5.319e-05		1.0865	(1.048-1.127)	7.212e-06		1.0274	(0.966-1.092)	0.3868
rs4822011	22	41550954	AG	0.3771	1.0088	(0.989-1.029)	0.3827		1.006	(0.983-1.029)	0.6079		1.0197	(0.982-1.059)	0.3121
rs9607761	22	41371418	AT	0.0002	0.8883	(0.427-1.849)	0.7515		1.086	(0.478-2.467)	0.8438		0.392	(0.896-3.037)	0.37
rs104664	22	45711854	AG	0.1299	1.0336	(1.005-1.063)	0.0209		1.0451	(1.011-1.080)	0.008136		1.0298	(0.976-1.087)	0.2864
rs738207	22	35829452	GA	0.2152	0.994	(0.971-1.017)	0.6121		0.9989	(0.972-1.027)	0.9342		0.9608	(0.918-1.006)	0.08418
rs181390	22	18222263	GA	0.3287	1.0078	(0.988-1.028)	0.4494		1.0117	(0.988-1.036)	0.3355		1.0024	(0.964-1.043)	0.9055
rs9332362	22	19949103	GA	0.0277	0.987	(0.931-1.046)	0.6591		1.0054	(0.939-1.077)	0.8775		0.8956	(0.797-1.007)	0.06485
rs9605031	22	19921378	GA	0.27	0.9914	(0.970-1.013)	0.4266		0.9869	(0.962-1.012)	0.3039		0.9875	(0.948-1.029)	0.5512
a Build 37 coordinates
