# Supplementary material for: Association of breast cancer risk with genetic variants showing differential allelic expression: Identification of a novel breast cancer susceptibility locus at 4q21
Source: Oncotarget. 2016 Oct 22;7(49):80140–63. doi: 10.18632/oncotarget.12818 (PMC5340257; doi:10.18632/oncotarget.12818)
Supplement: Supplementary file 4 [file oncotarget-07-80140-s004.xlsx]

## Sheet: Final
S3 Table. Associations for imputed and genotyped SNPs in the 4q21 locus for overall, ER-positive and ER-negative breast cancer risk.
							Overall Riskd			ER+ Riske			ER- Riskf
SNP	Chromosome	Positiona	Ref	Alt	EAFb	r2c	P-value	OR	95% CI	P-value	OR	95% CI	P-value	OR	95%CI
rs11930374	4	84132874	G	A	0.066	0.389005	0.073	0.95	(0.888-0.999)	0.24	0.96	(0.888-1.039)	0.52	0.96	(0.854-1.081)
rs10015564	4	84133218	C	T	0.141	0.417869	0.081	0.96	(0.924-0.999)	0.14	0.96	(0.906-1.019)	0.64	0.98	(0.906-1.06)
rs11731396	4	84133315	C	A	0.852	0.413005	0.064	1.04	(1.001-1.082)	0.11	1.04	(0.981-1.104)	0.63	1.02	(0.943-1.103)
rs143519008	4	84133581	G	C	0.001	0.340745	0.55	1.14	(0.74-1.753)	0.67	1.12	(0.671-1.858)	0.48	1.34	(0.598-2.985)
rs182635109	4	84135047	C	T	0.003	0.344697	0.19	0.83	(0.616-1.11)	0.27	0.83	(0.593-1.154)	0.61	0.87	(0.502-1.505)
rs187094731	4	84135446	C	T	0.002	0.36581	0.39	0.84	(0.57-1.249)	0.4	0.82	(0.512-1.31)	0.28	0.63	(0.277-1.438)
rs141931320	4	84135919	G	A	0.001	0.37578	0.12	1.38	(0.922-2.099)	0.087	1.52	(0.951-2.436)	0.86	0.93	(0.409-2.124)
rs188599947	4	84136121	C	A	0.003	0.487558	0.58	0.93	(0.702-1.215)	0.8	0.96	(0.689-1.341)	0.78	1.07	(0.644-1.785)
rs10024624	4	84136518	T	C	0.925	0.430955	0.58	1.02	(0.962-1.082)	0.48	1.02	(0.962-1.082)	0.75	1.02	(0.925-1.125)
rs28587851	4	84136592	T	G	0.07	0.442534	0.64	0.99	(0.934-1.05)	0.51	0.98	(0.924-1.04)	0.9	0.99	(0.88-1.114)
rs6816222	4	84137802	T	C	0.97	0.318928	0.2	1.07	(0.963-1.171)	0.2	1.08	(0.963-1.218)	0.082	1.2	(0.984-1.456)
rs28375387	4	84138530	T	C	0.006	0.511282	0.52	1.05	(0.899-1.23)	0.9	0.99	(0.814-1.204)	0.28	1.19	(0.866-1.622)
rs28573091	4	84138565	C	T	0.18	0.474914	0.39	0.98	(0.943-1.019)	0.57	0.99	(0.952-1.03)	0.9	1	(0.925-1.082)
rs76173654	4	84139324	A	C	0.012	0.46177	0.098	1.11	(0.992-1.256)	0.14	1.12	(0.973-1.28)	0.052	1.26	(0.995-1.592)
rs77801963	4	84139373	G	C	0.004	0.482096	0.64	0.95	(0.752-1.203)	0.28	0.86	(0.654-1.132)	0.31	1.25	(0.826-1.881)
rs182573821	4	84139578	G	A	0.001	0.449693	0.27	0.81	(0.559-1.176)	0.5	0.85	(0.543-1.337)	0.11	0.47	(0.192-1.164)
rs188036240	4	84139701	G	A	0.002	0.432111	0.43	1.15	(0.808-1.637)	0.32	1.23	(0.817-1.862)	0.86	0.93	(0.443-1.964)
rs184157692	4	84139859	C	T	0.003	0.583453	0.66	1.05	(0.847-1.304)	0.91	0.99	(0.767-1.277)	0.32	1.23	(0.817-1.862)
rs6854272	4	84140400	C	T	0.806	0.473697	0.37	1.02	(0.981-1.061)	0.43	1.02	(0.981-1.061)	0.72	0.99	(0.934-1.05)
rs62303517	4	84140667	G	A	0.115	0.576145	0.062	1.04	(1.001-1.082)	0.042	1.05	(1.011-1.093)	0.53	1.02	(0.943-1.103)
rs13101920	4	84141253	A	T	0.704	0.689075	0.15	0.98	(0.961-1)	0.17	0.98	(0.943-1.019)	0.56	0.99	(0.934-1.05)
rs60342008	4	84141378	T	C	0.231	0.447618	0.42	1.01	(0.971-1.05)	0.7	1.01	(0.971-1.05)	0.28	1.04	(0.981-1.104)
chr4:84141384:D	4	84141384	TTG	T	0.267	0.502498	0.22	1.02	(0.981-1.061)	0.24	1.02	(0.981-1.061)	0.21	1.04	(0.981-1.104)
chr4:84141385:D	4	84141385	TG	T	0.268	0.503439	0.23	1.02	(0.981-1.061)	0.23	1.02	(0.981-1.061)	0.22	1.04	(0.981-1.104)
chr4:84141399:D	4	84141399	TTTTG	T	0.01	0.606401	0.045	0.88	(0.789-0.998)	0.11	0.89	(0.758-1.037)	0.35	0.89	(0.687-1.144)
rs76044898	4	84141504	G	C	0.052	0.385136	0.32	0.97	(0.897-1.05)	0.5	0.97	(0.897-1.05)	0.55	1.04	(0.907-1.194)
rs6813292	4	84141696	C	A	0.278	0.518779	0.096	1.03	(1-1.04)	0.084	1.03	(0.991-1.072)	0.26	1.03	(0.972-1.093)
rs6838163	4	84141755	A	G	0.278	0.518727	0.1	1.02	(1-1.04)	0.088	1.03	(0.991-1.072)	0.27	1.03	(0.972-1.093)
rs6811885	4	84141765	G	A	0.944	0.564042	0.98	1	(0.943-1.061)	0.91	1	(0.943-1.061)	0.49	1.04	(0.925-1.171)
rs57502121	4	84142247	A	G	0.278	0.517255	0.1	1.02	(1-1.04)	0.097	1.03	(0.991-1.072)	0.29	1.03	(0.972-1.093)
rs34381785	4	84142292	A	G	0.271	0.506466	0.15	1.02	(0.981-1.061)	0.14	1.03	(0.991-1.072)	0.26	1.03	(0.972-1.093)
rs60491874	4	84142296	T	C	0.271	0.506466	0.15	1.02	(0.981-1.061)	0.14	1.03	(0.991-1.072)	0.26	1.03	(0.972-1.093)
rs11099581	4	84142634	A	G	0.334	0.619019	0.14	1.02	(1-1.04)	0.11	1.02	(0.981-1.061)	0.53	1.02	(0.962-1.082)
rs11099582	4	84142744	G	A	0.279	0.517519	0.12	1.02	(1-1.04)	0.1	1.03	(0.991-1.072)	0.31	1.03	(0.972-1.093)
rs10029891	4	84142829	C	A	0.334	0.619044	0.14	1.02	(1-1.04)	0.11	1.02	(0.981-1.061)	0.53	1.02	(0.962-1.082)
rs11727365	4	84142888	G	A	0.279	0.517585	0.12	1.02	(1-1.04)	0.1	1.03	(0.991-1.072)	0.31	1.03	(0.972-1.093)
rs6845546	4	84142953	A	G	0.334	0.619062	0.14	1.02	(1-1.04)	0.11	1.02	(0.981-1.061)	0.53	1.02	(0.962-1.082)
chr4:84143026:D	4	84143026	TAA	T	0.334	0.619072	0.14	1.02	(1-1.04)	0.11	1.02	(0.981-1.061)	0.53	1.02	(0.962-1.082)
rs6820693	4	84143056	C	T	0.334	0.619077	0.14	1.02	(1-1.04)	0.11	1.02	(0.981-1.061)	0.53	1.02	(0.962-1.082)
rs9999537	4	84143223	T	A	0.055	0.571476	0.79	1.01	(0.952-1.071)	0.73	1.01	(0.952-1.071)	0.6	0.97	(0.863-1.092)
rs10009687	4	84143311	G	A	0.055	0.572274	0.78	1.01	(0.952-1.071)	0.73	1.01	(0.952-1.071)	0.61	0.97	(0.863-1.092)
rs4693591	4	84143319	A	G	0.334	0.619111	0.14	1.02	(1-1.04)	0.11	1.02	(0.981-1.061)	0.53	1.02	(0.962-1.082)
rs4693592	4	84143399	C	T	0.279	0.517606	0.13	1.02	(1-1.04)	0.1	1.03	(0.991-1.072)	0.31	1.03	(0.972-1.093)
rs4693593	4	84143528	T	C	0.332	0.617762	0.15	1.02	(1-1.04)	0.14	1.02	(0.981-1.061)	0.54	1.02	(0.962-1.082)
rs6856697	4	84143589	T	C	0.342	0.635289	0.16	1.02	(1-1.04)	0.15	1.02	(0.981-1.061)	0.42	1.02	(0.962-1.082)
rs6826621	4	84143661	C	T	0.332	0.614679	0.15	1.02	(1-1.04)	0.11	1.03	(0.991-1.072)	0.5	1.02	(0.962-1.082)
rs2750	4	84143793	A	G	0.332	0.621983	0.12	1.02	(1-1.04)	0.093	1.03	(0.991-1.072)	0.48	1.02	(0.962-1.082)
rs114289502	4	84143965	C	A	0.001	0.420606	0.43	0.84	(0.548-1.298)	0.37	0.79	(0.463-1.335)	0.66	1.19	(0.541-2.596)
rs28397800	4	84143984	T	C	0.332	0.62201	0.12	1.02	(1-1.04)	0.093	1.03	(0.991-1.072)	0.48	1.02	(0.962-1.082)
rs10000015	4	84143987	A	G	0.055	0.571551	0.79	1.01	(0.952-1.071)	0.73	1.01	(0.952-1.071)	0.6	0.97	(0.863-1.092)
rs11725805	4	84143999	T	A	0.332	0.622012	0.12	1.02	(1-1.04)	0.093	1.03	(0.991-1.072)	0.48	1.02	(0.962-1.082)
rs116014445	4	84144015	A	G	0.016	0.474053	0.79	1.01	(0.898-1.136)	0.49	1.04	(0.907-1.194)	0.78	1.03	(0.831-1.278)
rs10010348	4	84144051	G	A	0.332	0.622019	0.12	1.02	(1-1.04)	0.093	1.03	(0.991-1.072)	0.48	1.02	(0.962-1.082)
rs10000213	4	84144189	A	G	0.332	0.62204	0.12	1.02	(1-1.04)	0.093	1.03	(0.991-1.072)	0.48	1.02	(0.962-1.082)
rs10000271	4	84144204	A	G	0.332	0.622042	0.12	1.02	(1-1.04)	0.093	1.03	(0.991-1.072)	0.48	1.02	(0.962-1.082)
rs10010546	4	84144251	G	A	0.332	0.622049	0.12	1.02	(1-1.04)	0.093	1.03	(0.991-1.072)	0.48	1.02	(0.962-1.082)
rs4693074	4	84144351	C	G	0.332	0.621999	0.12	1.02	(1-1.04)	0.093	1.03	(0.991-1.072)	0.48	1.02	(0.962-1.082)
rs183633484	4	84144438	T	A	0.001	0.337188	0.92	1.02	(0.663-1.57)	0.8	0.93	(0.549-1.583)	0.81	0.9	(0.386-2.081)
rs4693594	4	84144625	T	G	0.332	0.622103	0.12	1.02	(1-1.04)	0.093	1.03	(0.991-1.072)	0.48	1.02	(0.962-1.082)
rs75821455	4	84144945	C	T	0.019	0.443874	0.047	1.11	(1.002-1.219)	0.1	1.11	(0.983-1.243)	0.14	1.16	(0.955-1.413)
rs28718968	4	84145021	C	T	0.276	0.51535	0.15	1.02	(1-1.04)	0.13	1.03	(0.991-1.072)	0.3	1.03	(0.972-1.093)
rs28683727	4	84145081	T	C	0.28	0.524645	0.13	1.02	(1-1.04)	0.09	1.03	(0.991-1.072)	0.32	1.03	(0.972-1.093)
rs28465016	4	84145174	G	A	0.28	0.524694	0.12	1.02	(1-1.04)	0.09	1.03	(0.991-1.072)	0.31	1.03	(0.972-1.093)
rs28629807	4	84145211	C	G	0.281	0.523208	0.12	1.02	(1-1.04)	0.091	1.03	(0.991-1.072)	0.31	1.03	(0.972-1.093)
rs72650561	4	84145297	T	A	0.009	0.389681	0.98	1	(0.855-1.17)	0.62	1.05	(0.864-1.279)	0.23	0.82	(0.587-1.142)
rs28404922	4	84145486	T	C	0.28	0.524747	0.13	1.02	(1-1.04)	0.09	1.03	(0.991-1.072)	0.32	1.03	(0.972-1.093)
rs11933384	4	84145532	G	A	0.28	0.524759	0.13	1.02	(1-1.04)	0.09	1.03	(0.991-1.072)	0.32	1.03	(0.972-1.093)
rs11947454	4	84145537	A	T	0.28	0.525216	0.12	1.02	(1-1.04)	0.084	1.03	(0.991-1.072)	0.31	1.03	(0.972-1.093)
rs11942687	4	84145617	C	T	0.28	0.524314	0.12	1.02	(1-1.04)	0.087	1.03	(0.991-1.072)	0.32	1.03	(0.972-1.093)
rs72650564	4	84146039	C	T	0.018	0.666489	0.45	0.97	(0.897-1.05)	0.57	0.97	(0.88-1.07)	0.32	0.91	(0.766-1.09)
rs11099583	4	84146375	A	G	0.336	0.631475	0.13	1.02	(1-1.04)	0.092	1.03	(0.991-1.072)	0.49	1.02	(0.962-1.082)
chr4:84146492:D	4	84146492	AT	A	0.072	0.336238	0.62	1.02	(0.962-1.082)	0.88	1.01	(0.934-1.092)	0.79	0.98	(0.871-1.103)
rs28475641	4	84146727	G	A	0.281	0.527263	0.11	1.02	(1-1.04)	0.079	1.03	(0.991-1.072)	0.28	1.03	(0.972-1.093)
rs11099584	4	84146768	T	A	0.281	0.526841	0.11	1.02	(1-1.04)	0.079	1.03	(0.991-1.072)	0.28	1.03	(0.972-1.093)
rs189596672	4	84146815	G	T	0.002	0.626786	0.41	0.88	(0.661-1.19)	0.17	0.77	(0.531-1.119)	0.56	1.19	(0.671-2.093)
rs150986500	4	84146962	T	A	0.008	0.531529	0.47	0.95	(0.829-1.091)	0.69	0.97	(0.814-1.158)	0.81	0.96	(0.716-1.289)
rs6841907	4	84146996	T	C	0.279	0.525932	0.11	1.02	(1-1.04)	0.096	1.03	(0.991-1.072)	0.22	1.04	(0.981-1.104)
rs2868729	4	84147407	A	G	0.337	0.633125	0.12	1.02	(1-1.04)	0.089	1.03	(0.991-1.072)	0.43	1.02	(0.962-1.082)
rs28416608	4	84147767	G	A	0.055	0.570392	0.69	1.01	(0.952-1.071)	0.63	1.02	(0.962-1.082)	0.6	0.97	(0.863-1.092)
rs28532057	4	84147919	T	C	0.055	0.570453	0.71	1.01	(0.952-1.071)	0.63	1.02	(0.962-1.082)	0.57	0.97	(0.863-1.092)
rs148153286	4	84148097	A	G	0.009	0.339498	0.26	0.91	(0.759-1.079)	0.34	0.9	(0.744-1.101)	0.56	0.9	(0.648-1.263)
rs142005034	4	84148248	A	G	0.008	0.534165	0.66	0.97	(0.846-1.113)	0.82	0.98	(0.822-1.169)	0.95	0.99	(0.738-1.328)
rs185171289	4	84148919	G	T	0.002	0.377217	0.072	0.7	(0.471-1.033)	0.33	0.79	(0.496-1.272)	0.8	0.91	(0.451-1.851)
rs55692463	4	84149001	C	T	0.277	0.526269	0.1	1.02	(1-1.04)	0.091	1.03	(0.991-1.072)	0.26	1.03	(0.972-1.093)
rs111543020	4	84149281	G	T	0.017	0.460439	0.6	1.03	(0.934-1.137)	0.35	1.06	(0.944-1.194)	0.84	1.02	(0.822-1.266)
rs78158421	4	84149390	T	A	0.017	0.459403	0.56	1.03	(0.934-1.137)	0.34	1.06	(0.944-1.194)	0.84	1.02	(0.822-1.266)
rs80280894	4	84149454	T	C	0.017	0.460506	0.6	1.03	(0.934-1.137)	0.35	1.06	(0.944-1.194)	0.84	1.02	(0.822-1.266)
rs188390868	4	84149474	C	A	0.001	0.476295	0.38	1.18	(0.809-1.703)	0.94	1.02	(0.676-1.54)	0.063	1.79	(0.973-3.279)
rs111344038	4	84149889	T	C	0.017	0.460674	0.6	1.03	(0.934-1.137)	0.35	1.06	(0.944-1.194)	0.84	1.02	(0.822-1.266)
rs17006612	4	84150074	C	A	0.017	0.460741	0.6	1.03	(0.934-1.137)	0.35	1.06	(0.944-1.194)	0.84	1.02	(0.822-1.266)
rs10004796	4	84150114	T	C	0.055	0.572777	0.73	1.01	(0.952-1.071)	0.68	1.01	(0.952-1.071)	0.6	0.97	(0.863-1.092)
rs4431216	4	84150313	T	C	0.328	0.647431	0.11	1.02	(1-1.04)	0.11	1.02	(0.981-1.061)	0.28	1.03	(0.972-1.093)
rs4431217	4	84150545	T	C	0.946	0.573264	0.74	0.99	(0.934-1.05)	0.71	0.99	(0.934-1.05)	0.5	1.04	(0.925-1.171)
rs191138250	4	84150589	C	T	0.003	0.519738	0.11	1.22	(0.965-1.545)	0.55	1.09	(0.815-1.468)	0.12	1.42	(0.922-2.184)
rs17006617	4	84150742	C	T	0.054	0.573433	0.74	1.01	(0.952-1.071)	0.71	1.01	(0.952-1.071)	0.5	0.96	(0.854-1.081)
rs144027872	4	84150784	G	T	0.001	0.363638	0.12	1.43	(0.913-2.25)	0.3	1.34	(0.772-2.314)	0.38	1.43	(0.629-3.265)
rs148673326	4	84150800	C	T	0.009	0.514091	0.92	0.99	(0.863-1.136)	0.93	0.99	(0.846-1.158)	0.6	0.92	(0.702-1.215)
rs28602898	4	84150979	T	C	0.054	0.572801	0.73	1.01	(0.952-1.071)	0.7	1.01	(0.952-1.071)	0.51	0.96	(0.854-1.081)
rs17352615	4	84151064	C	T	0.069	0.323665	0.0087	0.92	(0.862-0.969)	0.00075	0.87	(0.804-0.94)	0.93	0.99	(0.863-1.136)
rs17006618	4	84151092	T	C	0.054	0.572874	0.73	1.01	(0.952-1.071)	0.7	1.01	(0.952-1.071)	0.51	0.96	(0.854-1.081)
chr4:84151235:I	4	84151235	C	CTCTGAACAGG	0.054	0.573004	0.74	1.01	(0.952-1.071)	0.72	1.01	(0.952-1.071)	0.52	0.96	(0.854-1.081)
rs6535445	4	84151427	T	C	0.333	0.667097	0.1	1.02	(1-1.04)	0.094	1.03	(1.01-1.051)	0.28	1.03	(0.991-1.072)
rs142208470	4	84151467	G	C	0.004	0.444371	0.91	1.01	(0.798-1.278)	0.78	1.04	(0.791-1.369)	0.88	0.96	(0.6-1.538)
rs9996539	4	84151485	C	T	0.038	0.560292	0.91	1	(0.943-1.061)	0.92	1	(0.925-1.082)	0.42	0.95	(0.829-1.091)
chr4:84151598:D	4	84151598	GC	G	0.054	0.573152	0.74	1.01	(0.952-1.071)	0.72	1.01	(0.952-1.071)	0.52	0.96	(0.854-1.081)
rs10010728	4	84151629	T	C	0.054	0.573153	0.74	1.01	(0.952-1.071)	0.72	1.01	(0.952-1.071)	0.52	0.96	(0.854-1.081)
rs41459948	4	84151856	G	A	0.003	0.415825	0.42	0.9	(0.701-1.167)	0.96	0.99	(0.738-1.328)	0.95	0.98	(0.589-1.632)
rs17006620	4	84151985	T	C	0.054	0.573715	0.7	1.01	(0.952-1.071)	0.66	1.01	(0.952-1.071)	0.53	0.97	(0.863-1.092)
rs28681348	4	84152455	A	G	0.053	0.573883	0.8	1.01	(0.952-1.071)	0.78	1.01	(0.952-1.071)	0.55	0.97	(0.863-1.092)
rs28495400	4	84152569	C	T	0.054	0.573164	0.74	1.01	(0.952-1.071)	0.72	1.01	(0.952-1.071)	0.52	0.96	(0.854-1.081)
rs7693929	4	84152600	C	G	0.054	0.573722	0.7	1.01	(0.952-1.071)	0.66	1.01	(0.952-1.071)	0.53	0.97	(0.863-1.092)
rs10011696	4	84152846	A	G	0.054	0.573725	0.7	1.01	(0.952-1.071)	0.66	1.01	(0.952-1.071)	0.53	0.97	(0.863-1.092)
rs6852674	4	84152870	C	T	0.054	0.573725	0.7	1.01	(0.952-1.071)	0.66	1.01	(0.952-1.071)	0.53	0.97	(0.863-1.092)
rs13122305	4	84152973	G	A	0.663	0.670762	0.095	0.98	(0.961-1)	0.091	0.97	(0.952-0.99)	0.23	0.97	(0.933-1.009)
rs6851395	4	84152985	G	C	0.055	0.572993	0.7	1.01	(0.952-1.071)	0.66	1.01	(0.952-1.071)	0.55	0.97	(0.863-1.092)
chr4:84153133:I	4	84153133	T	TA	0.007	0.331637	0.48	0.93	(0.766-1.134)	0.55	0.93	(0.737-1.18)	0.84	0.96	(0.662-1.394)
rs72922924	4	84153273	G	A	0.007	0.331638	0.48	0.93	(0.766-1.134)	0.55	0.93	(0.737-1.18)	0.84	0.96	(0.662-1.394)
rs6857118	4	84153427	G	T	0.054	0.57373	0.7	1.01	(0.952-1.071)	0.66	1.01	(0.952-1.071)	0.53	0.97	(0.863-1.092)
rs115120807	4	84153435	G	A	0.01	0.370292	0.034	0.84	(0.721-0.987)	0.19	0.88	(0.722-1.068)	0.03	0.68	(0.49-0.954)
rs6840203	4	84153458	T	A	0.054	0.573731	0.7	1.01	(0.952-1.071)	0.66	1.01	(0.952-1.071)	0.53	0.97	(0.863-1.092)
rs6840620	4	84153610	T	C	0.054	0.573733	0.7	1.01	(0.952-1.071)	0.66	1.01	(0.952-1.071)	0.53	0.97	(0.863-1.092)
rs10024793	4	84153638	G	C	0.038	0.560314	0.91	1	(0.943-1.061)	0.91	1	(0.925-1.082)	0.42	0.95	(0.829-1.091)
rs28631419	4	84153781	C	G	0.054	0.573735	0.7	1.01	(0.952-1.071)	0.66	1.01	(0.952-1.071)	0.53	0.97	(0.863-1.092)
rs28398096	4	84154186	A	T	0.028	0.619099	0.74	0.99	(0.915-1.071)	0.5	0.97	(0.88-1.07)	0.65	0.97	(0.846-1.113)
rs181596438	4	84154337	C	T	0.002	0.343117	0.69	0.92	(0.612-1.393)	0.49	0.84	(0.527-1.35)	0.68	0.84	(0.37-1.922)
rs116105255	4	84154343	T	C	0.016	0.469588	0.76	1.02	(0.907-1.148)	0.47	1.05	(0.916-1.206)	0.88	1.02	(0.822-1.266)
rs28420467	4	84154348	C	T	0.054	0.573742	0.7	1.01	(0.952-1.071)	0.66	1.01	(0.952-1.071)	0.53	0.97	(0.863-1.092)
rs28680301	4	84154350	G	T	0.055	0.573587	0.69	1.01	(0.952-1.071)	0.66	1.01	(0.952-1.071)	0.54	0.97	(0.863-1.092)
rs7684212	4	84154433	A	G	0.333	0.667554	0.1	1.02	(1-1.04)	0.096	1.02	(1-1.04)	0.27	1.03	(0.991-1.072)
chr4:84154473:I	4	84154473	T	TA	0.055	0.571628	0.69	1.01	(0.952-1.071)	0.64	1.02	(0.962-1.082)	0.5	0.96	(0.854-1.081)
rs17006628	4	84154499	G	C	0.054	0.573744	0.7	1.01	(0.952-1.071)	0.66	1.01	(0.952-1.071)	0.53	0.97	(0.863-1.092)
rs7684662	4	84154662	A	G	0.267	0.542238	0.067	1.03	(1.01-1.051)	0.078	1.03	(0.991-1.072)	0.11	1.05	(0.991-1.115)
chr4:84154680:D	4	84154680	TA	T	0.054	0.573657	0.66	1.01	(0.952-1.071)	0.63	1.02	(0.962-1.082)	0.57	0.97	(0.863-1.092)
rs150543439	4	84154780	T	C	0.002	0.342189	0.95	1.01	(0.696-1.466)	0.94	1.02	(0.65-1.601)	0.16	1.57	(0.821-2.995)
rs28415018	4	84154970	A	T	0.054	0.57424	0.76	1.01	(0.952-1.071)	0.72	1.01	(0.952-1.071)	0.56	0.97	(0.863-1.092)
rs28753942	4	84155068	G	A	0.054	0.574241	0.76	1.01	(0.952-1.071)	0.72	1.01	(0.952-1.071)	0.56	0.97	(0.863-1.092)
chr4:84155098:I	4	84155098	G	GT	0.054	0.574515	0.63	1.01	(0.952-1.071)	0.58	1.02	(0.962-1.082)	0.63	0.97	(0.863-1.092)
rs74715557	4	84155133	G	T	0.045	0.544029	0.86	1.01	(0.952-1.071)	0.87	1.01	(0.934-1.092)	0.78	0.98	(0.871-1.103)
rs139526572	4	84155141	T	C	0.001	0.37518	0.071	1.44	(0.969-2.121)	0.026	1.68	(1.072-2.64)	0.96	1.02	(0.466-2.234)
chr4:84155142:D	4	84155142	GT	G	0.045	0.539578	0.92	1	(0.943-1.061)	0.93	1	(0.925-1.082)	0.87	0.99	(0.88-1.114)
chr4:84155147:I	4	84155147	T	TTG	0.045	0.539163	0.97	1	(0.943-1.061)	0.99	1	(0.925-1.082)	0.85	0.99	(0.88-1.114)
chr4:84155148:I	4	84155148	T	TG	0.045	0.539163	0.97	1	(0.943-1.061)	0.99	1	(0.925-1.082)	0.85	0.99	(0.88-1.114)
rs149288001	4	84155248	A	G	0.006	0.421838	0.49	0.93	(0.766-1.134)	0.34	0.9	(0.708-1.133)	0.21	0.78	(0.526-1.153)
rs72650574	4	84155314	G	A	0.054	0.574187	0.76	1.01	(0.952-1.071)	0.72	1.01	(0.952-1.071)	0.56	0.97	(0.863-1.092)
rs34136275	4	84155397	C	T	0.007	0.350618	0.94	0.99	(0.814-1.204)	0.47	0.91	(0.722-1.156)	0.45	1.16	(0.801-1.686)
rs72650575	4	84155534	T	C	0.054	0.573756	0.7	1.01	(0.952-1.071)	0.66	1.01	(0.952-1.071)	0.53	0.97	(0.863-1.092)
rs72650576	4	84155547	A	T	0.028	0.619105	0.74	0.99	(0.915-1.071)	0.5	0.97	(0.88-1.07)	0.65	0.97	(0.846-1.113)
rs72934229	4	84155549	A	C	0.007	0.331647	0.48	0.93	(0.766-1.134)	0.55	0.93	(0.737-1.18)	0.84	0.96	(0.662-1.394)
chr4:84155604:I	4	84155604	T	TATCCACATAGC	0.052	0.564295	0.97	1	(0.943-1.061)	0.81	1.01	(0.952-1.071)	0.3	0.94	(0.837-1.059)
rs72650577	4	84155655	A	C	0.054	0.573757	0.7	1.01	(0.952-1.071)	0.66	1.01	(0.952-1.071)	0.53	0.97	(0.863-1.092)
rs72650578	4	84155728	T	G	0.054	0.573886	0.71	1.01	(0.952-1.071)	0.68	1.01	(0.952-1.071)	0.54	0.97	(0.863-1.092)
rs10004463	4	84155972	A	G	0.054	0.573713	0.72	1.01	(0.952-1.071)	0.67	1.01	(0.952-1.071)	0.53	0.97	(0.863-1.092)
rs9992891	4	84155994	C	G	0.038	0.560454	0.93	1	(0.943-1.061)	0.9	0.99	(0.915-1.071)	0.42	0.95	(0.829-1.091)
rs6819374	4	84156465	A	G	0.054	0.573974	0.75	1.01	(0.952-1.071)	0.72	1.01	(0.952-1.071)	0.57	0.97	(0.863-1.092)
rs6842881	4	84156483	C	T	0.054	0.574199	0.76	1.01	(0.952-1.071)	0.72	1.01	(0.952-1.071)	0.56	0.97	(0.863-1.092)
rs115123132	4	84156540	T	C	0.016	0.469477	0.76	1.02	(0.907-1.148)	0.47	1.05	(0.916-1.206)	0.88	1.02	(0.822-1.266)
chr4:84156794:I	4	84156794	C	CT	0.053	0.573829	0.8	1.01	(0.952-1.071)	0.78	1.01	(0.952-1.071)	0.55	0.97	(0.863-1.092)
rs111584189	4	84156806	T	A	0.007	0.329622	0.48	0.93	(0.766-1.134)	0.62	0.94	(0.744-1.191)	0.92	0.98	(0.675-1.422)
rs6842193	4	84156857	G	A	0.054	0.574203	0.76	1.01	(0.952-1.071)	0.72	1.01	(0.952-1.071)	0.56	0.97	(0.863-1.092)
rs2903918	4	84157443	C	G	0.334	0.669317	0.11	1.02	(1-1.04)	0.095	1.02	(1-1.04)	0.28	1.03	(0.991-1.072)
chr4:84157710:I	4	84157710	C	CA	0.056	0.566384	0.68	1.01	(0.952-1.071)	0.64	1.02	(0.962-1.082)	0.57	0.97	(0.863-1.092)
rs6535446	4	84157801	A	T	0.054	0.573565	0.69	1.01	(0.952-1.071)	0.66	1.01	(0.952-1.071)	0.55	0.97	(0.863-1.092)
rs6849264	4	84157908	G	A	0.054	0.573566	0.69	1.01	(0.952-1.071)	0.66	1.01	(0.952-1.071)	0.55	0.97	(0.863-1.092)
rs6827187	4	84157988	A	G	0.054	0.573567	0.69	1.01	(0.952-1.071)	0.66	1.01	(0.952-1.071)	0.55	0.97	(0.863-1.092)
rs28602330	4	84158388	G	A	0.038	0.56036	0.91	1	(0.943-1.061)	0.92	1	(0.925-1.082)	0.42	0.95	(0.829-1.091)
rs28514271	4	84158664	G	A	0.054	0.573794	0.7	1.01	(0.952-1.071)	0.66	1.01	(0.952-1.071)	0.53	0.97	(0.863-1.092)
rs72650579	4	84158824	T	G	0.054	0.573796	0.7	1.01	(0.952-1.071)	0.66	1.01	(0.952-1.071)	0.53	0.97	(0.863-1.092)
rs72650581	4	84159024	A	G	0.054	0.573799	0.7	1.01	(0.952-1.071)	0.66	1.01	(0.952-1.071)	0.53	0.97	(0.863-1.092)
rs4566648	4	84159219	T	G	0.334	0.669114	0.11	1.02	(1-1.04)	0.099	1.02	(1-1.04)	0.29	1.03	(0.991-1.072)
rs6844964	4	84159351	T	C	0.045	0.509513	0.25	1.04	(0.981-1.104)	0.31	1.04	(0.962-1.126)	0.79	0.98	(0.871-1.103)
rs6813348	4	84159352	G	T	0.053	0.565925	0.8	1.01	(0.952-1.071)	0.78	1.01	(0.952-1.071)	0.58	0.97	(0.863-1.092)
chr4:84159404:D	4	84159404	ATTTC	A	0.054	0.574293	0.71	1.01	(0.952-1.071)	0.67	1.01	(0.952-1.071)	0.52	0.96	(0.854-1.081)
rs4473647	4	84159408	C	G	0.139	0.746692	0.005	1.05	(1.001-1.082)	0.011	1.05	(1.011-1.093)	0.29	1.03	(0.972-1.093)
rs6815024	4	84159481	C	T	0.054	0.573804	0.7	1.01	(0.952-1.071)	0.66	1.01	(0.952-1.071)	0.53	0.97	(0.863-1.092)
rs6840460	4	84159714	A	C	0.054	0.573807	0.7	1.01	(0.952-1.071)	0.66	1.01	(0.952-1.071)	0.53	0.97	(0.863-1.092)
rs4591596	4	84159723	C	T	0.007	0.331669	0.48	0.93	(0.766-1.134)	0.55	0.93	(0.737-1.18)	0.84	0.96	(0.662-1.394)
rs56168237	4	84159776	G	A	0.038	0.560352	0.9	1	(0.943-1.061)	0.92	1	(0.925-1.082)	0.44	0.95	(0.829-1.091)
rs6846019	4	84159892	T	A	0.054	0.57381	0.7	1.01	(0.952-1.071)	0.66	1.01	(0.952-1.071)	0.53	0.97	(0.863-1.092)
rs6814565	4	84159902	G	A	0.054	0.57381	0.7	1.01	(0.952-1.071)	0.66	1.01	(0.952-1.071)	0.53	0.97	(0.863-1.092)
rs76694191	4	84159984	C	A	0.019	0.448271	0.046	1.11	(1.002-1.219)	0.093	1.11	(0.983-1.243)	0.16	1.15	(0.946-1.399)
rs6816252	4	84160092	C	G	0.055	0.570234	0.71	1.01	(0.952-1.071)	0.68	1.01	(0.952-1.071)	0.62	0.97	(0.863-1.092)
chr4:84160108:D	4	84160108	AT	A	0.054	0.573826	0.7	1.01	(0.952-1.071)	0.66	1.01	(0.952-1.071)	0.53	0.97	(0.863-1.092)
rs6841309	4	84160133	A	G	0.054	0.573829	0.7	1.01	(0.952-1.071)	0.66	1.01	(0.952-1.071)	0.53	0.97	(0.863-1.092)
rs6816618	4	84160248	C	G	0.054	0.573853	0.7	1.01	(0.952-1.071)	0.66	1.01	(0.952-1.071)	0.53	0.97	(0.863-1.092)
rs7658518	4	84160279	G	A	0.27	0.548044	0.063	1.03	(1.01-1.051)	0.056	1.03	(0.991-1.072)	0.13	1.04	(0.981-1.104)
rs190061000	4	84160427	T	G	0.038	0.560719	0.87	1.01	(0.952-1.071)	0.99	1	(0.925-1.082)	0.32	0.93	(0.813-1.07)
chr4:84160467:I	4	84160467	G	GTC	0.054	0.574352	0.75	1.01	(0.952-1.071)	0.72	1.01	(0.952-1.071)	0.57	0.97	(0.863-1.092)
rs28699148	4	84160597	T	C	0.052	0.562704	0.83	1.01	(0.952-1.071)	0.8	1.01	(0.952-1.071)	0.63	0.97	(0.863-1.092)
rs28675149	4	84160600	T	C	0.052	0.562116	0.85	1.01	(0.952-1.071)	0.82	1.01	(0.952-1.071)	0.61	0.97	(0.863-1.092)
rs112705857	4	84160674	C	T	0.008	0.311515	0.83	0.98	(0.806-1.192)	0.74	0.96	(0.774-1.192)	0.89	1.02	(0.717-1.452)
rs28420827	4	84160693	C	T	0.053	0.574575	0.81	1.01	(0.952-1.071)	0.78	1.01	(0.952-1.071)	0.55	0.97	(0.863-1.092)
rs113914785	4	84160719	G	A	0.008	0.342309	0.4	0.92	(0.774-1.101)	0.45	0.92	(0.744-1.145)	0.4	0.85	(0.587-1.237)
rs28720047	4	84160734	C	T	0.053	0.574669	0.8	1.01	(0.952-1.071)	0.79	1.01	(0.952-1.071)	0.56	0.97	(0.863-1.092)
rs28432725	4	84160923	T	C	0.053	0.567379	0.78	1.01	(0.952-1.071)	0.74	1.01	(0.952-1.071)	0.55	0.97	(0.863-1.092)
rs28526672	4	84161212	C	G	0.054	0.574046	0.7	1.01	(0.952-1.071)	0.66	1.01	(0.952-1.071)	0.53	0.97	(0.863-1.092)
rs4508871	4	84161319	C	T	0.054	0.574078	0.7	1.01	(0.952-1.071)	0.66	1.01	(0.952-1.071)	0.53	0.97	(0.863-1.092)
rs4257644	4	84161347	T	C	0.054	0.574085	0.7	1.01	(0.952-1.071)	0.66	1.01	(0.952-1.071)	0.53	0.97	(0.863-1.092)
rs76722953	4	84161353	C	T	0.001	0.430709	0.3	0.8	(0.516-1.223)	0.49	0.83	(0.487-1.404)	0.93	1.04	(0.475-2.28)
chr4:84161375:I	4	84161375	A	AAC	0.047	0.576228	0.9	1	(0.943-1.061)	0.83	1.01	(0.934-1.092)	0.68	0.98	(0.871-1.103)
rs191215916	4	84161379	C	T	0.003	0.325375	0.4	0.88	(0.654-1.178)	0.31	0.84	(0.587-1.189)	0.43	0.79	(0.437-1.416)
chr4:84161379:I	4	84161379	C	CAT	0.047	0.576233	0.9	1	(0.943-1.061)	0.83	1.01	(0.934-1.092)	0.68	0.98	(0.871-1.103)
rs4283654	4	84161433	A	G	0.054	0.574132	0.73	1.01	(0.952-1.071)	0.68	1.01	(0.952-1.071)	0.5	0.96	(0.854-1.081)
rs4590012	4	84161522	C	T	0.005	0.346761	0.53	0.93	(0.752-1.157)	0.44	0.9	(0.701-1.167)	0.9	0.97	(0.643-1.465)
rs183012273	4	84161596	C	T	0.003	0.311216	0.59	1.09	(0.807-1.454)	0.32	1.2	(0.841-1.704)	0.2	1.46	(0.828-2.582)
rs7672110	4	84161714	C	T	0.053	0.572589	0.77	1.01	(0.952-1.071)	0.69	1.01	(0.952-1.071)	0.48	0.96	(0.854-1.081)
chr4:84161762:I	4	84161762	G	GTTC	0.053	0.572809	0.8	1.01	(0.952-1.071)	0.72	1.01	(0.952-1.071)	0.47	0.96	(0.854-1.081)
rs7696105	4	84161858	A	G	0.053	0.573099	0.77	1.01	(0.952-1.071)	0.69	1.01	(0.952-1.071)	0.48	0.96	(0.854-1.081)
chr4:84161920:I	4	84161920	C	CT	0.274	0.553659	0.05	1.03	(1.01-1.051)	0.052	1.03	(0.991-1.072)	0.093	1.05	(0.991-1.115)
rs7672528	4	84161950	C	G	0.053	0.578044	0.76	1.01	(0.952-1.071)	0.67	1.01	(0.952-1.071)	0.47	0.96	(0.854-1.081)
rs28655898	4	84162008	A	G	0.053	0.57815	0.76	1.01	(0.952-1.071)	0.67	1.01	(0.952-1.071)	0.47	0.96	(0.854-1.081)
rs28670750	4	84162059	T	G	0.053	0.578247	0.76	1.01	(0.952-1.071)	0.67	1.01	(0.952-1.071)	0.47	0.96	(0.854-1.081)
rs28477758	4	84162121	A	C	0.053	0.578334	0.75	1.01	(0.952-1.071)	0.66	1.01	(0.952-1.071)	0.47	0.96	(0.854-1.081)
rs6855238	4	84162239	A	G	0.211	0.946087	0.07	1.02	(1-1.04)	0.058	1.03	(1.01-1.051)	0.83	1.01	(0.971-1.05)
rs6816988	4	84162344	T	C	0.212	0.960082	0.074	1.02	(1-1.04)	0.057	1.03	(1.01-1.051)	0.9	1	(0.962-1.04)
rs28528279	4	84162502	A	T	0.038	0.56699	0.95	1	(0.943-1.061)	0.94	1	(0.925-1.082)	0.36	0.94	(0.821-1.08)
rs4290885	4	84162515	A	G	0.211	0.96517	0.1	1.02	(1-1.04)	0.084	1.02	(1-1.04)	0.96	1	(0.962-1.04)
rs4622989	4	84162697	C	A	0.211	0.965522	0.12	1.02	(1-1.04)	0.095	1.02	(1-1.04)	0.96	1	(0.962-1.04)
rs7661395	4	84162954	T	A	0.191	0.893164	0.11	1.02	(1-1.04)	0.14	1.02	(0.981-1.061)	0.99	1	(0.943-1.061)
rs11930410	4	84163075	G	A	0.144	0.490602	0.37	0.98	(0.943-1.019)	0.46	0.98	(0.943-1.019)	0.34	1.04	(0.962-1.126)
rs28843997	4	84163085	G	A	0.212	0.966025	0.12	1.02	(1-1.04)	0.1	1.02	(1-1.04)	0.96	1	(0.962-1.04)
rs10015385	4	84163097	C	G	0.211	0.967966	0.12	1.02	(1-1.04)	0.1	1.02	(1-1.04)	0.96	1	(0.962-1.04)
rs61572420	4	84163105	C	T	0.008	0.352373	0.65	0.96	(0.805-1.146)	0.91	0.99	(0.798-1.228)	0.48	0.88	(0.605-1.274)
rs28819501	4	84163311	T	G	0.212	0.968992	0.12	1.02	(1-1.04)	0.099	1.02	(1-1.04)	0.95	1	(0.962-1.04)
rs7685251	4	84163737	C	G	0.267	0.516683	0.76	1	(0.962-1.04)	0.78	1.01	(0.971-1.05)	0.42	1.02	(0.962-1.082)
rs148795887	4	84163739	T	C	0.12	0.678775	0.24	1.02	(0.981-1.061)	0.24	1.03	(0.991-1.072)	0.86	0.99	(0.915-1.071)
rs142478121	4	84164173	T	C	0.211	0.967572	0.12	1.02	(1-1.04)	0.1	1.02	(1-1.04)	0.96	1	(0.962-1.04)
rs140123628	4	84164233	C	T	0.209	0.957887	0.12	1.02	(1-1.04)	0.11	1.02	(1-1.04)	0.88	1	(0.962-1.04)
rs146937417	4	84164236	G	T	0.003	0.344288	0.22	0.84	(0.623-1.121)	0.81	0.96	(0.689-1.341)	0.92	0.97	(0.561-1.68)
rs147580498	4	84164262	T	C	0.208	0.958917	0.12	1.02	(1-1.04)	0.1	1.02	(1-1.04)	0.91	1	(0.962-1.04)
rs142075847	4	84164338	A	G	0.054	0.349746	0.022	0.92	(0.854-0.998)	0.007	0.89	(0.82-0.959)	0.86	1.01	(0.881-1.159)
rs138616183	4	84164419	C	A	0.053	0.57549	0.84	1.01	(0.952-1.071)	0.79	1.01	(0.952-1.071)	0.47	0.96	(0.854-1.081)
rs116555526	4	84164426	T	C	0.211	0.966917	0.12	1.02	(1-1.04)	0.1	1.02	(1-1.04)	0.95	1	(0.962-1.04)
rs149321938	4	84164547	C	T	0.144	0.492079	0.36	0.98	(0.943-1.019)	0.44	0.98	(0.943-1.019)	0.35	1.04	(0.962-1.126)
rs7691561	4	84164643	C	G	0.209	0.96544	0.1	1.02	(1-1.04)	0.078	1.03	(1.01-1.051)	0.93	1	(0.962-1.04)
rs7669502	4	84164812	A	T	0.211	0.971791	0.1	1.02	(1-1.04)	0.079	1.03	(1.01-1.051)	0.97	1	(0.962-1.04)
rs7675092	4	84165190	T	C	0.203	0.967438	0.08	1.02	(1-1.04)	0.068	1.03	(1.01-1.051)	0.91	1	(0.962-1.04)
rs7675093	4	84165194	T	C	0.207	0.955549	0.099	1.02	(1-1.04)	0.071	1.03	(1.01-1.051)	0.92	1	(0.962-1.04)
rs140561769	4	84165397	C	T	0.211	0.97233	0.1	1.02	(1-1.04)	0.083	1.02	(1-1.04)	0.97	1	(0.962-1.04)
rs139916004	4	84165446	G	A	0.145	0.506103	0.35	0.98	(0.943-1.019)	0.41	0.98	(0.943-1.019)	0.32	1.04	(0.962-1.126)
rs149846374	4	84165638	G	C	0.004	0.314682	0.077	0.79	(0.616-1.025)	0.39	0.88	(0.642-1.202)	0.8	0.94	(0.577-1.537)
rs150473670	4	84165701	A	G	0.21	0.965726	0.1	1.02	(1-1.04)	0.085	1.02	(1-1.04)	0.87	1	(0.962-1.04)
rs144988765	4	84165770	A	G	0.209	0.966491	0.099	1.02	(1-1.04)	0.078	1.03	(1.01-1.051)	0.9	1	(0.962-1.04)
rs147563244	4	84165800	T	G	0.152	0.824394	0.046	1.03	(1.01-1.051)	0.046	1.04	(1.001-1.082)	0.62	1.01	(0.952-1.071)
rs142060896	4	84165909	A	G	0.208	0.96327	0.091	1.02	(1-1.04)	0.077	1.03	(1.01-1.051)	0.85	1	(0.962-1.04)
rs77163099	4	84166016	G	A	0.16	0.815821	0.031	1.03	(1.01-1.051)	0.04	1.04	(1.001-1.082)	0.53	1.02	(0.962-1.082)
chr4:84166038:D	4	84166038	CA	C	0.144	0.508164	0.32	0.98	(0.943-1.019)	0.36	0.98	(0.943-1.019)	0.32	1.04	(0.962-1.126)
rs151191876	4	84166056	T	G	0.199	0.926073	0.074	1.02	(1-1.04)	0.072	1.03	(1.01-1.051)	0.87	1	(0.962-1.04)
rs140267377	4	84166059	C	T	0.003	0.344379	0.22	0.84	(0.623-1.121)	0.81	0.96	(0.689-1.341)	0.92	0.97	(0.561-1.68)
rs6851460	4	84166139	T	C	0.203	0.969116	0.08	1.02	(1-1.04)	0.084	1.02	(1-1.04)	1	1	(0.962-1.04)
rs142663893	4	84166176	C	T	0.025	0.405963	0.47	1.04	(0.934-1.137)	0.75	1.02	(0.907-1.148)	0.097	1.16	(0.974-1.386)
rs145635514	4	84166184	C	T	0.021	0.408792	0.72	1.02	(0.925-1.125)	0.9	1.01	(0.898-1.136)	0.26	1.12	(0.918-1.358)
rs6535448	4	84166698	C	T	0.211	0.970932	0.1	1.02	(1-1.04)	0.085	1.02	(1-1.04)	0.92	1	(0.962-1.04)
rs144301700	4	84166806	C	T	0.043	0.59358	0.89	1	(0.943-1.061)	0.88	0.99	(0.915-1.071)	0.71	0.98	(0.871-1.103)
rs7670587	4	84166925	C	T	0.208	0.961779	0.088	1.02	(1-1.04)	0.075	1.03	(1.01-1.051)	0.85	1	(0.962-1.04)
rs117895664	4	84166942	T	C	0.15	0.506794	0.32	0.98	(0.943-1.019)	0.3	0.98	(0.943-1.019)	0.19	1.05	(0.972-1.137)
rs75109539	4	84167185	T	C	0.15	0.81667	0.048	1.03	(1.01-1.051)	0.058	1.03	(0.991-1.072)	0.6	1.02	(0.962-1.082)
rs111412598	4	84167386	C	T	0.208	0.957122	0.11	1.02	(1-1.04)	0.078	1.03	(1.01-1.051)	0.86	1	(0.962-1.04)
rs189384245	4	84167535	C	T	0.015	0.473855	0.82	1.01	(0.898-1.136)	0.54	1.04	(0.907-1.194)	0.86	1.02	(0.822-1.266)
rs147137953	4	84167553	G	T	0.2	0.929141	0.085	1.02	(1-1.04)	0.056	1.03	(1.01-1.051)	0.93	1	(0.962-1.04)
rs140334359	4	84167573	C	T	0.198	0.922712	0.073	1.02	(1-1.04)	0.048	1.03	(1.01-1.051)	0.88	1	(0.962-1.04)
rs192821107	4	84167585	A	G	0.186	0.899306	0.043	1.03	(1.01-1.051)	0.032	1.03	(0.991-1.072)	0.79	1.01	(0.952-1.071)
rs28729148	4	84167951	C	G	0.198	0.921663	0.14	1.02	(1-1.04)	0.092	1.03	(1.01-1.051)	0.87	1	(0.962-1.04)
rs10014278	4	84167984	C	T	0.174	0.845231	0.25	1.02	(1-1.04)	0.14	1.02	(0.981-1.061)	0.99	1	(0.943-1.061)
rs148852759	4	84167985	C	A	0.117	0.700264	0.073	1.03	(0.991-1.072)	0.052	1.04	(1.001-1.082)	0.46	1.03	(0.972-1.093)
rs10014352	4	84168038	C	G	0.211	0.97378	0.11	1.02	(1-1.04)	0.093	1.02	(1-1.04)	0.96	1	(0.962-1.04)
chr4:84168091:I	4	84168091	A	AT	0.04	0.445252	0.34	1.04	(0.953-1.114)	0.45	1.03	(0.953-1.114)	0.46	1.05	(0.916-1.206)
rs28576967	4	84168095	A	T	0.04	0.460132	0.2	1.05	(0.972-1.137)	0.16	1.06	(0.982-1.148)	0.78	1.02	(0.889-1.17)
rs4637393	4	84168584	C	T	0.211	0.975428	0.11	1.02	(1-1.04)	0.091	1.02	(1-1.04)	0.96	1	(0.962-1.04)
rs4396979	4	84168653	T	C	0.211	0.97544	0.11	1.02	(1-1.04)	0.091	1.02	(1-1.04)	0.96	1	(0.962-1.04)
rs78152989	4	84168659	C	G	0.003	0.343754	0.28	0.86	(0.648-1.121)	0.83	0.96	(0.689-1.341)	0.93	1.02	(0.589-1.766)
rs6535449	4	84168676	C	T	0.147	0.507648	0.3	0.98	(0.943-1.019)	0.36	0.98	(0.943-1.019)	0.3	1.04	(0.962-1.126)
rs60809312	4	84168779	C	G	0.003	0.343757	0.28	0.86	(0.648-1.121)	0.83	0.96	(0.689-1.341)	0.93	1.02	(0.589-1.766)
chr4:84168812:D	4	84168812	GCC	G	0.078	0.56289	0.26	1.03	(0.991-1.072)	0.44	1.02	(0.962-1.082)	0.71	1.02	(0.925-1.125)
rs59820246	4	84168813	C	G	0.211	0.975469	0.11	1.02	(1-1.04)	0.091	1.02	(1-1.04)	0.96	1	(0.962-1.04)
rs60736775	4	84168815	G	A	0.211	0.974479	0.11	1.02	(1-1.04)	0.089	1.02	(1-1.04)	0.95	1	(0.962-1.04)
rs11731221	4	84168891	C	G	0.358	0.728704	0.35	1.01	(0.99-1.03)	0.27	1.02	(1-1.04)	0.49	1.02	(0.981-1.061)
rs144917071	4	84168933	G	A	0.001	0.367038	0.51	1.17	(0.74-1.824)	0.24	1.38	(0.811-2.338)	0.9	0.94	(0.368-2.413)
rs10017583	4	84169164	C	G	0.054	0.582348	0.82	1.01	(0.952-1.071)	0.75	1.01	(0.952-1.071)	0.49	0.96	(0.854-1.081)
rs10017689	4	84169288	C	T	0.211	0.97555	0.11	1.02	(1-1.04)	0.091	1.02	(1-1.04)	0.96	1	(0.962-1.04)
rs150197804	4	84169348	A	G	0.004	0.437225	0.13	1.2	(0.946-1.515)	0.083	1.27	(0.966-1.673)	0.27	0.75	(0.45-1.246)
rs10031382	4	84169354	A	G	0.211	0.975561	0.11	1.02	(1-1.04)	0.091	1.02	(1-1.04)	0.96	1	(0.962-1.04)
rs10020076	4	84169472	C	G	0.211	0.975581	0.11	1.02	(1-1.04)	0.091	1.02	(1-1.04)	0.96	1	(0.962-1.04)
rs138766359	4	84169659	A	C	0.019	0.342197	0.16	0.92	(0.821-1.038)	0.62	0.96	(0.838-1.102)	0.48	0.92	(0.73-1.168)
rs6829848	4	84169921	T	C	0.211	0.975656	0.11	1.02	(1-1.04)	0.091	1.02	(1-1.04)	0.96	1	(0.962-1.04)
rs6848459	4	84170079	C	T	0.208	0.988049	0.093	1.02	(1-1.04)	0.088	1.02	(1-1.04)	0.97	1	(0.962-1.04)
rs6847179	4	84170136	G	A	0.211	0.975684	0.11	1.02	(1-1.04)	0.091	1.02	(1-1.04)	0.96	1	(0.962-1.04)
rs112101744	4	84170173	G	A	0.005	0.330031	0.21	1.15	(0.927-1.427)	0.4	1.12	(0.848-1.469)	0.32	1.25	(0.81-1.918)
rs113525622	4	84170510	T	C	0.003	0.344226	0.28	0.86	(0.648-1.121)	0.84	0.96	(0.689-1.341)	0.93	1.02	(0.589-1.766)
rs62305189	4	84170520	A	G	0.211	0.977378	0.11	1.02	(1-1.04)	0.091	1.02	(1-1.04)	0.96	1	(0.962-1.04)
rs62305190	4	84170577	C	T	0.211	0.977634	0.11	1.02	(1-1.04)	0.091	1.02	(1-1.04)	0.96	1	(0.962-1.04)
rs72934251	4	84170669	A	G	0.111	0.657069	0.17	1.03	(0.991-1.072)	0.093	1.04	(1.001-1.082)	0.81	1.01	(0.934-1.092)
rs72934254	4	84170684	C	T	0.116	0.666326	0.14	1.03	(0.991-1.072)	0.2	1.03	(0.991-1.072)	0.66	1.02	(0.943-1.103)
rs79456387	4	84170698	C	T	0.125	0.713335	0.18	1.02	(0.981-1.061)	0.31	1.02	(0.981-1.061)	0.43	1.03	(0.972-1.093)
rs187087570	4	84170713	T	C	0.003	0.345601	0.28	0.85	(0.648-1.121)	0.77	0.95	(0.682-1.327)	0.88	1.04	(0.601-1.802)
rs74607540	4	84170715	C	T	0.153	0.803778	0.1	1.02	(1-1.04)	0.13	1.03	(0.991-1.072)	0.66	1.01	(0.952-1.071)
rs113859712	4	84170730	A	G	0.003	0.348766	0.24	0.84	(0.629-1.132)	0.7	0.93	(0.668-1.301)	0.88	1.04	(0.601-1.802)
rs113155772	4	84170744	T	C	0.19	0.904626	0.065	1.02	(1-1.04)	0.092	1.03	(0.991-1.072)	0.75	1.01	(0.952-1.071)
rs189575790	4	84170752	C	T	0.001	0.449005	0.39	0.85	(0.587-1.237)	0.42	0.84	(0.532-1.311)	0.31	1.42	(0.729-2.763)
rs72934257	4	84170757	A	G	0.19	0.904576	0.064	1.02	(1-1.04)	0.09	1.03	(0.991-1.072)	0.76	1.01	(0.952-1.071)
rs72934259	4	84170775	A	G	0.192	0.912347	0.084	1.02	(1-1.04)	0.11	1.02	(0.981-1.061)	0.79	1.01	(0.952-1.071)
rs66735720	4	84170909	G	A	0.211	0.979111	0.11	1.02	(1-1.04)	0.09	1.02	(1-1.04)	0.96	1	(0.962-1.04)
rs77817061	4	84170917	C	T	0.152	0.823987	0.06	1.03	(1.01-1.051)	0.056	1.03	(0.991-1.072)	0.71	1.01	(0.952-1.071)
rs115760320	4	84170919	G	A	0.015	0.475163	0.85	1.01	(0.898-1.136)	0.56	1.04	(0.907-1.194)	0.87	1.02	(0.822-1.266)
rs10023674	4	84170946	C	T	0.211	0.979272	0.11	1.02	(1-1.04)	0.09	1.02	(1-1.04)	0.96	1	(0.962-1.04)
rs72934261	4	84170958	C	G	0.003	0.344711	0.28	0.86	(0.648-1.121)	0.84	0.97	(0.695-1.354)	0.93	1.03	(0.595-1.784)
rs62305191	4	84171264	T	C	0.208	0.99302	0.092	1.02	(1-1.04)	0.086	1.02	(1-1.04)	0.97	1	(0.962-1.04)
rs11944281	4	84171407	C	T	0.211	0.980391	0.11	1.02	(1-1.04)	0.092	1.02	(1-1.04)	0.97	1	(0.962-1.04)
rs28667062	4	84171488	C	T	0.211	0.981324	0.11	1.02	(1-1.04)	0.09	1.02	(1-1.04)	0.97	1	(0.962-1.04)
rs62305192	4	84171549	T	C	0.152	0.825657	0.06	1.03	(1.01-1.051)	0.056	1.03	(0.991-1.072)	0.72	1.01	(0.952-1.071)
rs77702971	4	84171644	G	A	0.011	0.368239	0.42	1.06	(0.908-1.242)	0.31	1.09	(0.917-1.305)	0.3	0.85	(0.623-1.166)
rs28371161	4	84171758	C	T	0.211	0.98059	0.11	1.02	(1-1.04)	0.093	1.02	(1-1.04)	0.99	1	(0.962-1.04)
rs10026779	4	84171847	C	A	0.211	0.981413	0.11	1.02	(1-1.04)	0.09	1.02	(1-1.04)	0.97	1	(0.962-1.04)
rs3923327	4	84171959	T	A	0.357	0.731033	0.34	1.01	(0.99-1.03)	0.25	1.02	(1-1.04)	0.55	1.01	(0.971-1.05)
rs72934266	4	84171980	G	A	0.005	0.34234	0.23	0.86	(0.68-1.089)	0.67	0.94	(0.702-1.264)	0.99	1	(0.625-1.601)
rs10003809	4	84171999	G	A	0.211	0.981393	0.11	1.02	(1-1.04)	0.089	1.02	(1-1.04)	0.97	1	(0.962-1.04)
rs148311974	4	84172144	G	A	0.001	0.367239	0.096	1.45	(0.941-2.228)	0.2	1.42	(0.836-2.409)	0.023	2.41	(1.123-5.178)
rs193293666	4	84172204	C	T	0.002	0.393745	0.81	1.04	(0.731-1.481)	0.85	0.96	(0.624-1.479)	0.71	1.14	(0.585-2.218)
rs185112321	4	84172205	G	A	0.003	0.329367	0.54	0.91	(0.681-1.226)	0.5	0.89	(0.623-1.262)	1	1	(0.555-1.8)
rs10004019	4	84172220	G	T	0.211	0.98155	0.11	1.02	(1-1.04)	0.09	1.02	(1-1.04)	0.97	1	(0.962-1.04)
rs10027145	4	84172258	C	T	0.208	0.993889	0.092	1.02	(1-1.04)	0.086	1.02	(1-1.04)	0.97	1	(0.962-1.04)
rs9996260	4	84172275	T	C	0.211	0.981584	0.11	1.02	(1-1.04)	0.09	1.02	(1-1.04)	0.97	1	(0.962-1.04)
rs115493813	4	84172374	C	T	0.008	0.363259	0.48	1.06	(0.89-1.267)	0.54	1.06	(0.873-1.292)	0.44	0.87	(0.611-1.237)
rs10029426	4	84172399	C	A	0.211	0.981677	0.11	1.02	(1-1.04)	0.09	1.02	(1-1.04)	0.97	1	(0.962-1.04)
rs28434776	4	84172607	C	T	0.146	0.50631	0.3	0.98	(0.943-1.019)	0.37	0.98	(0.943-1.019)	0.36	1.03	(0.953-1.114)
rs28360940	4	84172608	C	A	0.211	0.981826	0.11	1.02	(1-1.04)	0.09	1.02	(1-1.04)	0.97	1	(0.962-1.04)
rs28710247	4	84172614	C	T	0.357	0.731488	0.34	1.01	(0.99-1.03)	0.26	1.02	(1-1.04)	0.55	1.01	(0.971-1.05)
rs28377429	4	84172742	T	G	0.211	0.981922	0.11	1.02	(1-1.04)	0.09	1.02	(1-1.04)	0.97	1	(0.962-1.04)
rs28704124	4	84172829	G	A	0.211	0.981425	0.11	1.02	(1-1.04)	0.09	1.02	(1-1.04)	0.96	1	(0.962-1.04)
rs7356196	4	84173104	G	A	0.357	0.731727	0.34	1.01	(0.99-1.03)	0.26	1.02	(1-1.04)	0.55	1.01	(0.971-1.05)
chr4:84173134:I	4	84173134	G	GAAT	0.211	0.979897	0.13	1.02	(1-1.04)	0.11	1.02	(1-1.04)	0.96	1	(0.962-1.04)
rs7356198	4	84173186	G	A	0.211	0.982244	0.11	1.02	(1-1.04)	0.089	1.02	(1-1.04)	0.97	1	(0.962-1.04)
rs80086674	4	84173235	G	A	0.011	0.368594	0.42	1.06	(0.908-1.242)	0.31	1.09	(0.917-1.305)	0.3	0.85	(0.623-1.166)
rs7356201	4	84173244	G	C	0.211	0.982287	0.11	1.02	(1-1.04)	0.089	1.02	(1-1.04)	0.97	1	(0.962-1.04)
rs77756768	4	84173254	G	A	0.003	0.34546	0.28	0.86	(0.654-1.132)	0.84	0.97	(0.695-1.354)	0.92	1.03	(0.595-1.784)
rs72934272	4	84173448	C	T	0.003	0.339842	0.24	0.84	(0.641-1.11)	0.75	0.95	(0.682-1.327)	0.92	1.03	(0.607-1.749)
rs4296669	4	84173603	A	G	0.211	0.982538	0.11	1.02	(1-1.04)	0.089	1.02	(1-1.04)	0.97	1	(0.962-1.04)
rs4339202	4	84174008	C	T	0.211	0.982797	0.11	1.02	(1-1.04)	0.089	1.02	(1-1.04)	0.97	1	(0.962-1.04)
rs6825902	4	84174111	G	C	0.208	0.995108	0.091	1.02	(1-1.04)	0.086	1.02	(1-1.04)	0.98	1	(0.962-1.04)
rs28425691	4	84174626	A	G	0.208	0.995124	0.091	1.02	(1-1.04)	0.086	1.02	(1-1.04)	0.98	1	(0.962-1.04)
rs116709687	4	84175064	C	T	0.021	0.513369	0.99	1	(0.907-1.103)	0.83	0.99	(0.88-1.114)	0.42	0.93	(0.782-1.112)
rs72934276	4	84175159	A	C	0.003	0.345631	0.28	0.86	(0.654-1.132)	0.84	0.97	(0.695-1.354)	0.92	1.03	(0.607-1.749)
rs4346637	4	84175235	C	A	0.147	0.517305	0.29	0.98	(0.943-1.019)	0.42	0.98	(0.943-1.019)	0.37	1.03	(0.953-1.114)
rs28493757	4	84175403	G	C	0.043	0.596611	0.88	1	(0.943-1.061)	0.88	0.99	(0.915-1.071)	0.75	0.98	(0.871-1.103)
rs72934279	4	84175501	T	C	0.003	0.345634	0.28	0.86	(0.654-1.132)	0.84	0.97	(0.695-1.354)	0.92	1.03	(0.607-1.749)
rs72934281	4	84175568	G	A	0.003	0.345637	0.28	0.86	(0.654-1.132)	0.84	0.97	(0.695-1.354)	0.92	1.03	(0.607-1.749)
rs11947456	4	84175626	A	G	0.146	0.506501	0.33	0.98	(0.943-1.019)	0.4	0.98	(0.943-1.019)	0.35	1.04	(0.962-1.126)
rs11099586	4	84176850	A	G	0.357	0.731928	0.33	1.01	(0.99-1.03)	0.25	1.02	(1-1.04)	0.55	1.01	(0.971-1.05)
rs10002954	4	84177179	G	A	0.208	0.995504	0.09	1.02	(1-1.04)	0.084	1.02	(1-1.04)	0.97	1	(0.962-1.04)
rs72934284	4	84177197	T	G	0.003	0.345654	0.31	0.87	(0.661-1.144)	0.81	0.96	(0.689-1.341)	0.97	0.99	(0.572-1.714)
rs10005544	4	84177445	G	T	0.054	0.582409	0.82	1.01	(0.952-1.071)	0.78	1.01	(0.952-1.071)	0.57	0.97	(0.863-1.092)
rs62305194	4	84177461	G	A	0.29	0.585969	0.37	1.01	(0.99-1.03)	0.26	1.02	(0.981-1.061)	0.4	1.02	(0.962-1.082)
rs145702441	4	84177774	T	C	0.047	0.352972	0.033	0.92	(0.854-0.998)	0.011	0.89	(0.804-0.978)	0.84	0.98	(0.838-1.147)
rs185543885	4	84178477	G	A	0.001	0.393529	0.84	0.95	(0.606-1.493)	0.74	0.91	(0.528-1.582)	0.68	0.83	(0.336-2.037)
rs59971259	4	84178633	T	C	0.003	0.345684	0.28	0.86	(0.654-1.132)	0.84	0.97	(0.695-1.354)	0.92	1.03	(0.607-1.749)
rs181371921	4	84178787	T	C	0.002	0.36023	0.92	0.98	(0.702-1.368)	0.4	0.84	(0.57-1.249)	0.74	0.9	(0.469-1.711)
rs57516559	4	84178980	T	A	0.146	0.506466	0.3	0.98	(0.943-1.019)	0.36	0.98	(0.943-1.019)	0.35	1.04	(0.962-1.126)
rs7667017	4	84179071	G	A	0.357	0.732281	0.34	1.01	(0.99-1.03)	0.26	1.02	(1-1.04)	0.54	1.01	(0.971-1.05)
rs72934287	4	84179097	G	A	0.003	0.345692	0.28	0.86	(0.654-1.132)	0.84	0.97	(0.695-1.354)	0.92	1.03	(0.607-1.749)
rs55908459	4	84179379	C	T	0.147	0.507878	0.28	0.98	(0.943-1.019)	0.36	0.98	(0.943-1.019)	0.37	1.03	(0.953-1.114)
rs6535450	4	84179480	G	A	0.207	1	0.086	1.02	(1-1.04)	0.087	1.02	(1-1.04)	0.97	1	(0.962-1.04)
rs6535451	4	84179618	G	T	0.357	0.732285	0.34	1.01	(0.99-1.03)	0.26	1.02	(1-1.04)	0.54	1.01	(0.971-1.05)
rs6813311	4	84179697	T	C	0.207	0.99858	0.085	1.02	(1-1.04)	0.084	1.02	(1-1.04)	0.97	1	(0.962-1.04)
rs62305195	4	84180390	G	T	0.349	0.710452	0.37	1.01	(0.99-1.03)	0.32	1.01	(0.99-1.03)	0.54	1.01	(0.971-1.05)
chr4:84180689:D	4	84180689	CAATT	C	0.04	0.512767	0.67	1.01	(0.952-1.071)	1	1	(0.925-1.082)	0.75	0.98	(0.855-1.124)
rs62305196	4	84180741	C	T	0.197	0.954817	0.095	1.02	(1-1.04)	0.1	1.02	(1-1.04)	0.83	1.01	(0.971-1.05)
rs28640093	4	84181227	T	C	0.358	0.733165	0.34	1.01	(0.99-1.03)	0.26	1.02	(1-1.04)	0.49	1.02	(0.981-1.061)
rs116111968	4	84181639	T	C	0.011	0.365944	0.45	1.06	(0.908-1.242)	0.33	1.09	(0.917-1.305)	0.28	0.84	(0.617-1.154)
rs191227504	4	84182125	C	T	0.004	0.31318	0.074	1.26	(0.976-1.624)	0.029	1.39	(1.037-1.866)	0.83	0.94	(0.566-1.568)
rs61587542	4	84182361	G	C	0.146	0.505879	0.31	0.98	(0.943-1.019)	0.36	0.98	(0.943-1.019)	0.35	1.04	(0.962-1.126)
rs147679074	4	84182484	C	G	0.004	0.402754	0.44	1.09	(0.865-1.384)	0.69	1.06	(0.807-1.397)	0.0097	1.72	(1.137-2.59)
rs10021552	4	84182602	G	T	0.358	0.72985	0.33	1.01	(0.99-1.03)	0.24	1.02	(1-1.04)	0.52	1.01	(0.971-1.05)
rs9999909	4	84182715	C	G	0.358	0.729996	0.33	1.01	(0.99-1.03)	0.24	1.02	(1-1.04)	0.52	1.01	(0.971-1.05)
rs10012008	4	84183228	A	G	0.209	0.98416	0.086	1.02	(1-1.04)	0.077	1.03	(1.01-1.051)	0.95	1	(0.962-1.04)
rs7683410	4	84183908	T	C	0.209	0.982291	0.085	1.02	(1-1.04)	0.076	1.03	(1.01-1.051)	0.95	1	(0.962-1.04)
rs10005975	4	84184407	C	G	0.043	0.591167	0.92	1	(0.943-1.061)	0.89	0.99	(0.915-1.071)	0.76	0.98	(0.871-1.103)
rs72934300	4	84184419	G	C	0.003	0.346621	0.29	0.86	(0.654-1.132)	0.83	0.96	(0.689-1.341)	0.86	1.05	(0.619-1.785)
rs4515150	4	84184769	C	T	0.358	0.732267	0.32	1.01	(0.99-1.03)	0.24	1.02	(1-1.04)	0.49	1.02	(0.981-1.061)
rs184362154	4	84184812	A	T	0.007	0.540498	0.42	0.94	(0.805-1.102)	0.65	0.96	(0.805-1.146)	0.66	0.93	(0.695-1.251)
rs56225029	4	84184887	C	G	0.043	0.590732	0.92	1	(0.943-1.061)	0.89	0.99	(0.915-1.071)	0.77	0.98	(0.871-1.103)
chr4:84184898:D	4	84184898	TA	T	0.043	0.590725	0.92	1	(0.943-1.061)	0.89	0.99	(0.915-1.071)	0.77	0.98	(0.871-1.103)
rs145801680	4	84185015	T	A	0.012	0.382851	0.84	1.01	(0.881-1.159)	0.47	1.06	(0.908-1.242)	0.26	1.16	(0.883-1.529)
rs143771689	4	84185299	C	T	0.015	0.463321	0.0077	1.16	(1.033-1.307)	0.018	1.17	(1.023-1.346)	0.98	1	(0.806-1.241)
rs72650597	4	84185981	C	A	0.043	0.590034	0.92	1	(0.943-1.061)	0.89	0.99	(0.915-1.071)	0.78	0.98	(0.871-1.103)
rs4693595	4	84186158	C	T	0.636	0.741395	0.36	0.99	(0.971-1.01)	0.25	0.98	(0.961-1)	0.48	0.98	(0.943-1.019)
rs141622384	4	84186378	T	C	0.005	0.405622	0.73	0.96	(0.79-1.169)	0.97	1	(0.79-1.265)	0.6	0.9	(0.582-1.379)
rs137995466	4	84186449	G	T	0.006	0.553373	0.83	1.02	(0.872-1.193)	0.88	1.02	(0.839-1.241)	0.19	1.23	(0.902-1.688)
rs11937448	4	84186493	T	C	0.358	0.731948	0.33	1.01	(0.99-1.03)	0.23	1.02	(1-1.04)	0.49	1.02	(0.981-1.061)
chr4:84186755:I	4	84186755	C	CAAA	0.116	0.473	0.48	0.98	(0.943-1.019)	0.67	0.99	(0.934-1.05)	0.38	1.04	(0.962-1.126)
rs7668388	4	84186994	T	G	0.315	0.640951	0.25	1.02	(0.99-1.03)	0.16	1.02	(0.981-1.061)	0.43	1.02	(0.962-1.082)
rs7684764	4	84187081	G	A	0.357	0.730912	0.31	1.01	(0.99-1.03)	0.21	1.02	(1-1.04)	0.53	1.01	(0.971-1.05)
rs72936006	4	84187118	G	A	0.003	0.346594	0.27	0.85	(0.648-1.121)	0.82	0.96	(0.689-1.341)	0.94	1.02	(0.601-1.732)
rs74808226	4	84187418	C	T	0.009	0.458476	0.32	1.08	(0.917-1.255)	0.85	0.98	(0.822-1.169)	0.53	1.09	(0.815-1.468)
rs113613089	4	84187605	G	A	0.164	0.864658	0.043	1.03	(1.01-1.051)	0.035	1.03	(0.991-1.072)	0.83	1.01	(0.952-1.071)
rs56127236	4	84188586	G	A	0.025	0.643079	0.72	0.99	(0.915-1.071)	0.62	0.98	(0.889-1.081)	0.62	0.96	(0.821-1.124)
rs191370176	4	84188601	G	A	0.001	0.373943	0.89	0.97	(0.631-1.494)	0.57	0.86	(0.507-1.461)	0.64	1.21	(0.552-2.649)
rs1129617	4	84188850	G	A	0.259	0.774928	0.21	1.02	(1-1.04)	0.33	1.01	(0.99-1.03)	0.35	1.02	(0.981-1.061)
rs184580107	4	84189425	T	C	0.002	0.423221	0.17	1.24	(0.902-1.688)	0.16	1.3	(0.911-1.846)	0.89	1.04	(0.545-1.987)
rs4693596	4	84189869	C	T	0.635	0.773359	0.3	0.99	(0.971-1.01)	0.26	0.98	(0.961-1)	0.68	0.99	(0.952-1.03)
rs4693597	4	84189914	C	T	0.725	0.877849	0.15	0.98	(0.961-1)	0.16	0.98	(0.961-1)	0.36	0.98	(0.943-1.019)
rs74353568	4	84190189	A	G	0.054	0.349685	0.12	0.95	(0.871-1.019)	0.047	0.91	(0.845-0.988)	0.53	1.04	(0.907-1.194)
rs11945738	4	84190382	G	T	0.723	0.875495	0.14	0.98	(0.961-1)	0.17	0.98	(0.961-1)	0.37	0.98	(0.943-1.019)
rs147994750	4	84190472	G	C	0.002	0.554424	0.49	1.1	(0.84-1.454)	0.067	1.35	(0.986-1.847)	0.31	0.73	(0.396-1.333)
rs114212190	4	84190564	T	C	0.029	0.534674	0.54	1.02	(0.943-1.103)	0.75	1.01	(0.916-1.114)	0.4	1.06	(0.926-1.218)
rs6535453	4	84190749	A	G	0.725	0.878655	0.15	0.98	(0.961-1)	0.17	0.98	(0.961-1)	0.37	0.98	(0.943-1.019)
rs6852861	4	84190901	T	C	0.638	0.768612	0.27	0.99	(0.971-1.01)	0.26	0.98	(0.961-1)	0.66	0.99	(0.952-1.03)
rs6535454	4	84191031	A	G	0.725	0.878737	0.15	0.98	(0.961-1)	0.17	0.98	(0.961-1)	0.37	0.98	(0.943-1.019)
rs78978673	4	84191991	C	T	0.01	0.364655	0.42	1.07	(0.917-1.255)	0.36	1.09	(0.899-1.331)	0.29	0.84	(0.599-1.166)
rs4693075	4	84192168	G	C	0.638	0.768855	0.27	0.99	(0.971-1.01)	0.25	0.98	(0.961-1)	0.66	0.99	(0.952-1.03)
rs7655042	4	84192362	A	G	0.725	0.878192	0.16	0.98	(0.961-1)	0.17	0.98	(0.961-1)	0.36	0.98	(0.943-1.019)
rs13138461	4	84192928	T	C	0.711	0.919685	0.13	0.98	(0.961-1)	0.14	0.98	(0.961-1)	0.39	0.98	(0.943-1.019)
rs6841889	4	84193366	C	T	0.712	0.919945	0.13	0.98	(0.961-1)	0.14	0.98	(0.961-1)	0.43	0.98	(0.943-1.019)
rs6818873	4	84193572	A	G	0.725	0.87905	0.15	0.98	(0.961-1)	0.17	0.98	(0.961-1)	0.37	0.98	(0.943-1.019)
rs75836455	4	84193989	A	G	0.01	0.364929	0.42	1.07	(0.917-1.255)	0.36	1.09	(0.899-1.331)	0.29	0.84	(0.599-1.166)
rs6841864	4	84194038	G	T	0.712	0.919926	0.13	0.98	(0.961-1)	0.15	0.98	(0.961-1)	0.43	0.98	(0.943-1.019)
rs6843638	4	84194185	C	T	0.725	0.879177	0.15	0.98	(0.961-1)	0.17	0.98	(0.961-1)	0.37	0.98	(0.943-1.019)
rs80156082	4	84194314	A	G	0.004	0.33956	0.46	1.1	(0.857-1.426)	0.9	1.02	(0.746-1.396)	0.15	1.4	(0.878-2.249)
chr4:84194330:I	4	84194330	T	TAC	0.657	0.756976	0.24	0.99	(0.971-1.01)	0.16	0.98	(0.961-1)	0.68	0.99	(0.952-1.03)
rs185233594	4	84194502	T	C	0.002	0.513638	0.44	1.13	(0.84-1.513)	0.58	1.11	(0.777-1.573)	0.32	1.34	(0.757-2.359)
rs28691595	4	84195411	A	G	0.647	0.74618	0.29	0.99	(0.971-1.01)	0.26	0.98	(0.961-1)	0.51	0.98	(0.943-1.019)
rs188706945	4	84195628	G	A	0.001	0.446554	0.35	0.84	(0.576-1.212)	0.12	0.7	(0.445-1.095)	0.31	0.66	(0.303-1.454)
rs34110644	4	84195692	G	A	0.597	0.708241	0.24	0.99	(0.971-1.01)	0.21	0.98	(0.961-1)	0.58	0.99	(0.952-1.03)
chr4:84195694:I	4	84195694	T	TGAA	0.249	0.839256	0.09	1.02	(1-1.04)	0.072	1.03	(1.01-1.051)	0.24	1.03	(0.991-1.072)
rs191447746	4	84196643	G	A	0.001	0.391374	0.019	1.67	(1.082-2.563)	0.054	1.65	(0.99-2.745)	0.11	1.88	(0.857-4.112)
rs115705515	4	84196678	C	G	0.089	0.67311	0.29	1.02	(0.981-1.061)	0.44	1.02	(0.981-1.061)	0.23	1.05	(0.972-1.137)
rs75527090	4	84196769	T	C	0.002	0.347924	0.98	1	(0.717-1.395)	0.52	1.14	(0.77-1.685)	0.38	1.32	(0.707-2.477)
rs143760332	4	84196938	G	C	0.001	0.342708	0.81	0.94	(0.577-1.537)	0.7	1.13	(0.626-2.03)	0.83	0.9	(0.353-2.318)
rs181578321	4	84196957	T	C	0.005	0.412717	0.18	1.16	(0.937-1.441)	0.31	1.14	(0.883-1.469)	0.54	1.14	(0.755-1.719)
chr4:84197177:D	4	84197177	AT	A	0.7	0.885322	0.2	0.99	(0.971-1.01)	0.13	0.98	(0.961-1)	0.48	0.98	(0.943-1.019)
chr4:84197193:D	4	84197193	TAA	T	0.705	0.887316	0.22	0.99	(0.971-1.01)	0.12	0.98	(0.961-1)	0.43	0.98	(0.943-1.019)
rs6833236	4	84197460	C	T	0.002	0.34726	1	1	(0.717-1.395)	0.54	1.13	(0.762-1.669)	0.37	1.32	(0.707-2.477)
rs7658552	4	84197582	T	C	0.71	1	0.11	0.98	(0.961-1)	0.085	0.98	(0.961-1)	0.32	0.98	(0.943-1.019)
rs6811081	4	84198031	A	G	0.002	0.347668	0.98	1	(0.717-1.395)	0.52	1.14	(0.77-1.685)	0.38	1.32	(0.707-2.477)
rs192209358	4	84198447	A	C	0.005	0.405876	0.71	0.96	(0.79-1.169)	0.94	0.99	(0.783-1.253)	0.56	0.88	(0.571-1.351)
rs183755691	4	84198470	C	T	0.004	0.506268	0.46	0.92	(0.744-1.145)	0.21	0.84	(0.641-1.11)	0.42	1.19	(0.785-1.789)
rs7682714	4	84198553	C	A	0.002	0.34755	0.98	1.01	(0.724-1.409)	0.52	1.14	(0.77-1.685)	0.38	1.32	(0.707-2.477)
rs28444790	4	84198681	C	T	0.064	0.374162	0.22	0.96	(0.906-1.019)	0.16	0.95	(0.88-1.029)	0.2	0.92	(0.821-1.038)
rs150924973	4	84198889	G	A	0.002	0.348587	0.94	1.01	(0.738-1.382)	0.51	1.14	(0.785-1.653)	0.56	1.2	(0.652-2.198)
rs4693598	4	84198950	C	T	0.687	0.929727	0.12	0.98	(0.961-1)	0.086	0.98	(0.961-1)	0.29	0.98	(0.943-1.019)
rs115167780	4	84199703	G	A	0.019	0.365006	0.2	0.93	(0.829-1.049)	0.21	0.91	(0.797-1.048)	0.081	0.81	(0.641-1.026)
rs192826184	4	84199724	G	T	0.002	0.365397	0.95	0.99	(0.724-1.355)	0.44	0.86	(0.582-1.274)	0.76	0.9	(0.474-1.728)
rs74414027	4	84199755	T	C	0.002	0.347266	0.97	1.01	(0.724-1.409)	0.52	1.14	(0.77-1.685)	0.38	1.32	(0.707-2.477)
rs116687075	4	84200317	T	A	0.018	0.355697	0.58	1.03	(0.916-1.159)	0.29	1.08	(0.944-1.243)	0.66	0.95	(0.752-1.203)
rs187170582	4	84200364	A	G	0.003	0.348559	0.056	1.35	(0.986-1.847)	0.075	1.38	(0.968-1.96)	0.47	1.23	(0.685-2.221)
chr4:84200447:D	4	84200447	TAGA	T	0.003	0.334137	0.94	0.99	(0.724-1.355)	0.54	1.13	(0.777-1.636)	0.56	1.2	(0.665-2.155)
chr4:84200449:D	4	84200449	GAAGA	G	0.003	0.334748	0.97	1	(0.731-1.368)	0.48	1.14	(0.8-1.621)	0.53	1.21	(0.672-2.177)
chr4:84200485:I	4	84200485	A	AAC	0.002	0.347094	0.97	1.01	(0.724-1.409)	0.52	1.14	(0.77-1.685)	0.38	1.32	(0.707-2.477)
rs75935650	4	84200783	C	G	0.002	0.347029	0.97	1.01	(0.724-1.409)	0.52	1.14	(0.77-1.685)	0.38	1.32	(0.707-2.477)
rs79162961	4	84200980	C	T	0.002	0.346985	0.97	1.01	(0.724-1.409)	0.52	1.14	(0.77-1.685)	0.38	1.32	(0.707-2.477)
rs148279280	4	84201125	T	G	0.002	0.42491	0.62	0.92	(0.662-1.288)	0.38	0.84	(0.564-1.236)	0.48	0.78	(0.385-1.577)
rs191917152	4	84201130	C	T	0.006	0.514552	0.26	1.1	(0.926-1.318)	0.095	1.19	(0.974-1.442)	0.66	0.92	(0.662-1.288)
rs11099588	4	84201479	T	C	0.961	0.511265	0.97	1	(0.943-1.061)	0.82	0.99	(0.915-1.071)	0.6	1.04	(0.907-1.194)
rs146063494	4	84201502	G	T	0.005	0.397282	0.54	0.93	(0.752-1.157)	0.82	1.03	(0.783-1.356)	0.66	1.11	(0.718-1.701)
rs189059021	4	84201775	G	C	0.002	0.344527	0.59	0.92	(0.668-1.251)	0.33	0.83	(0.57-1.2)	0.92	1.03	(0.55-1.929)
rs7685663	4	84201944	T	A	0.001	0.330614	0.18	1.34	(0.868-2.057)	0.14	1.45	(0.887-2.363)	0.23	1.57	(0.759-3.239)
rs7685866	4	84202012	T	C	0.002	0.346768	0.97	1.01	(0.724-1.409)	0.51	1.14	(0.77-1.685)	0.37	1.32	(0.707-2.477)
rs78345836	4	84202621	G	A	0.002	0.346653	0.97	1.01	(0.724-1.409)	0.51	1.14	(0.77-1.685)	0.37	1.32	(0.707-2.477)
rs6849677	4	84202683	T	C	0.959	0.506547	0.98	1	(0.943-1.061)	0.73	0.99	(0.915-1.071)	0.71	1.02	(0.889-1.17)
rs80267395	4	84202932	C	T	0.03	0.535071	0.56	1.02	(0.943-1.103)	0.62	1.02	(0.925-1.125)	0.66	1.03	(0.898-1.182)
rs11724659	4	84203609	A	T	0.244	0.878888	0.072	1.02	(1-1.04)	0.075	1.03	(1.01-1.051)	0.21	1.03	(0.991-1.072)
rs80188073	4	84203634	C	T	0.002	0.34647	0.96	1.01	(0.724-1.409)	0.51	1.14	(0.77-1.685)	0.37	1.32	(0.707-2.477)
rs79630251	4	84203912	C	T	0.002	0.346428	0.96	1.01	(0.724-1.409)	0.51	1.14	(0.77-1.685)	0.37	1.32	(0.707-2.477)
rs186015892	4	84203919	G	A	0.001	0.332994	0.066	1.5	(0.969-2.296)	0.22	1.38	(0.827-2.292)	0.34	1.49	(0.655-3.398)
rs142035644	4	84204030	C	A	0.01	0.367822	0.041	0.85	(0.721-0.987)	0.21	0.89	(0.729-1.079)	0.028	0.68	(0.49-0.954)
rs62303672	4	84204591	A	T	0.244	0.87864	0.072	1.02	(1-1.04)	0.074	1.03	(1.01-1.051)	0.22	1.03	(0.991-1.072)
rs62303673	4	84204846	C	A	0.247	0.888673	0.074	1.02	(1-1.04)	0.079	1.02	(1-1.04)	0.2	1.03	(0.991-1.072)
rs75790119	4	84204865	A	C	0.002	0.346281	0.96	1.01	(0.724-1.409)	0.5	1.14	(0.77-1.685)	0.37	1.32	(0.707-2.477)
rs4235058	4	84205008	G	A	0.961	0.51092	0.95	1	(0.943-1.061)	0.86	0.99	(0.915-1.071)	0.57	1.04	(0.907-1.194)
rs4693599	4	84205255	G	A	0.959	0.506367	0.96	1	(0.943-1.061)	0.76	0.99	(0.915-1.071)	0.71	1.03	(0.898-1.182)
rs112599749	4	84205278	G	A	0.002	0.34622	0.96	1.01	(0.724-1.409)	0.5	1.14	(0.77-1.685)	0.37	1.34	(0.714-2.502)
rs186998463	4	84205369	G	A	0.002	0.429863	0.93	0.99	(0.724-1.355)	0.79	1.05	(0.724-1.526)	0.82	1.07	(0.584-1.969)
rs13113787	4	84205618	A	C	0.959	0.502512	0.9	1	(0.943-1.061)	0.82	0.99	(0.915-1.071)	0.69	1.03	(0.898-1.182)
rs6818847	4	84205872	C	A	0.686	0.921597	0.11	0.98	(0.961-1)	0.071	0.98	(0.961-1)	0.4	0.98	(0.943-1.019)
rs112033303	4	84206004	T	A	0.02	0.448516	0.49	1.04	(0.944-1.148)	0.14	1.09	(0.973-1.231)	0.85	1.02	(0.839-1.241)
rs183012002	4	84206038	C	T	0.006	0.474873	0.35	1.08	(0.908-1.292)	0.32	1.11	(0.908-1.344)	0.47	0.88	(0.617-1.25)
rs114115873	4	84206157	T	C	0.004	0.504755	0.44	0.92	(0.737-1.134)	0.21	0.84	(0.641-1.11)	0.43	1.19	(0.785-1.789)
rs74580698	4	84206673	C	T	0.002	0.346021	0.95	1.01	(0.724-1.409)	0.5	1.15	(0.777-1.702)	0.37	1.34	(0.714-2.502)
rs116007459	4	84207384	T	C	0.002	0.345924	0.95	1.01	(0.724-1.409)	0.5	1.15	(0.777-1.702)	0.36	1.34	(0.714-2.502)
rs75036834	4	84207429	G	A	0.002	0.34592	0.95	1.01	(0.724-1.409)	0.5	1.15	(0.777-1.702)	0.36	1.34	(0.714-2.502)
rs150667394	4	84207782	T	C	0.002	0.386144	0.51	0.88	(0.593-1.3)	0.99	1	(0.637-1.57)	0.52	0.76	(0.329-1.773)
chr4:84208039:D	4	84208039	TTTG	T	0.709	0.98977	0.11	0.98	(0.961-1)	0.095	0.98	(0.961-1)	0.28	0.98	(0.943-1.019)
rs6857963	4	84208072	A	T	0.958	0.390708	0.56	0.98	(0.906-1.06)	0.57	0.97	(0.88-1.07)	0.52	0.95	(0.813-1.113)
rs6837050	4	84208409	G	A	0.248	0.891268	0.068	1.02	(1-1.04)	0.069	1.03	(1.01-1.051)	0.19	1.03	(0.991-1.072)
rs11099589	4	84208546	T	C	0.961	0.510225	0.88	1.01	(0.952-1.071)	0.96	1	(0.925-1.082)	0.58	1.04	(0.907-1.194)
rs114042107	4	84209462	C	T	0.002	0.344475	0.85	1.03	(0.738-1.438)	0.49	1.15	(0.777-1.702)	0.44	1.28	(0.686-2.404)
chr4:84209581:D	4	84209581	GT	G	0.002	0.342384	0.72	1.06	(0.761-1.482)	0.4	1.19	(0.801-1.754)	0.33	1.35	(0.735-2.478)
rs7688204	4	84209786	C	T	0.252	0.880327	0.075	1.02	(1-1.04)	0.089	1.02	(1-1.04)	0.2	1.03	(0.991-1.072)
rs4693600	4	84210272	A	C	0.961	0.511337	0.88	1.01	(0.952-1.071)	0.98	1	(0.925-1.082)	0.62	1.03	(0.898-1.182)
rs6853014	4	84210783	C	T	0.961	0.512947	0.93	1	(0.943-1.061)	0.87	0.99	(0.915-1.071)	0.58	1.04	(0.907-1.194)
rs13105445	4	84211285	T	C	0.711	0.993149	0.13	0.98	(0.961-1)	0.11	0.98	(0.961-1)	0.26	0.98	(0.943-1.019)
rs191355574	4	84211578	T	A	0.001	0.433956	0.54	1.13	(0.762-1.669)	0.84	0.95	(0.594-1.523)	0.067	1.88	(0.964-3.656)
rs6840990	4	84211592	T	C	0.955	0.342691	0.42	0.97	(0.897-1.05)	0.29	0.95	(0.862-1.049)	0.66	1.03	(0.881-1.205)
rs6857922	4	84211593	G	A	0.676	0.876188	0.039	0.98	(0.961-1)	0.028	0.97	(0.952-0.99)	0.29	0.98	(0.943-1.019)
rs115820253	4	84211927	C	T	0.019	0.357948	0.66	1.03	(0.916-1.159)	0.32	1.07	(0.935-1.23)	0.56	0.93	(0.737-1.18)
rs115832845	4	84212079	C	T	0.01	0.370311	0.39	1.07	(0.917-1.255)	0.48	1.07	(0.899-1.279)	0.6	0.92	(0.675-1.263)
rs145642907	4	84212334	G	A	0.002	0.345522	0.94	1.01	(0.724-1.409)	0.49	1.15	(0.777-1.702)	0.36	1.34	(0.714-2.502)
rs12500645	4	84212507	T	C	0.709	1	0.097	0.98	(0.961-1)	0.087	0.98	(0.961-1)	0.24	0.98	(0.943-1.019)
rs11727123	4	84213053	G	A	0.717	0.973999	0.088	0.98	(0.961-1)	0.077	0.98	(0.961-1)	0.31	0.98	(0.943-1.019)
rs189539192	4	84213309	C	T	0.01	0.403972	0.36	1.07	(0.935-1.23)	0.52	1.06	(0.89-1.267)	0.75	1.05	(0.783-1.411)
rs78169708	4	84213310	G	A	0.002	0.345356	0.93	1.01	(0.724-1.409)	0.49	1.15	(0.777-1.702)	0.35	1.35	(0.721-2.527)
rs77205506	4	84213589	T	C	0.029	0.324034	0.79	0.99	(0.898-1.092)	0.51	0.96	(0.854-1.081)	0.77	0.97	(0.798-1.181)
rs4693602	4	84213619	A	G	0.717	0.973218	0.087	0.98	(0.961-1)	0.076	0.98	(0.961-1)	0.31	0.98	(0.943-1.019)
rs184230589	4	84214078	G	A	0.001	0.357011	0.92	0.98	(0.625-1.538)	0.72	0.9	(0.523-1.566)	0.62	0.8	(0.326-1.977)
rs62303674	4	84214966	G	A	0.243	0.881425	0.037	1.03	(1-1.04)	0.051	1.03	(1.01-1.051)	0.15	1.03	(0.991-1.072)
rs7669685	4	84215432	A	C	0.961	0.511204	0.87	1.01	(0.952-1.071)	0.99	1	(0.925-1.082)	0.6	1.04	(0.907-1.194)
rs62303675	4	84215745	T	C	0.242	0.880401	0.049	1.02	(1-1.04)	0.058	1.03	(1.01-1.051)	0.16	1.03	(0.991-1.072)
chr4:84216207:I	4	84216207	C	CA	0.017	0.319206	0.99	1	(0.872-1.147)	0.49	0.95	(0.813-1.113)	0.79	0.96	(0.745-1.24)
rs6856901	4	84216368	C	G	0.249	0.901218	0.043	1.02	(1-1.04)	0.054	1.03	(1.01-1.051)	0.12	1.04	(1.001-1.082)
rs6855404	4	84216370	G	A	0.246	0.894016	0.041	1.02	(1-1.04)	0.058	1.03	(1.01-1.051)	0.13	1.03	(0.991-1.072)
rs144185023	4	84216649	G	A	0.002	0.430337	0.055	0.69	(0.476-1.002)	0.11	0.68	(0.427-1.095)	0.85	0.93	(0.451-1.926)
rs4518235	4	84216845	G	A	0.715	0.99175	0.069	0.98	(0.961-1)	0.073	0.98	(0.961-1)	0.23	0.97	(0.933-1.009)
rs10025120	4	84216941	C	A	0.712	1	0.059	0.98	(0.961-1)	0.06	0.98	(0.961-1)	0.21	0.97	(0.933-1.009)
rs9991877	4	84217088	A	G	0.713	0.998836	0.071	0.98	(0.961-1)	0.07	0.98	(0.961-1)	0.21	0.97	(0.933-1.009)
rs188686997	4	84217422	C	T	0.002	0.374013	0.18	0.79	(0.553-1.119)	0.44	0.85	(0.565-1.286)	0.15	0.57	(0.261-1.251)
rs115055404	4	84217807	G	A	0.009	0.370399	0.065	0.86	(0.736-1.007)	0.25	0.89	(0.729-1.079)	0.033	0.68	(0.481-0.973)
rs189398519	4	84218114	C	T	0.001	0.458555	0.3	0.82	(0.564-1.188)	0.55	0.87	(0.554-1.365)	0.13	0.5	(0.208-1.212)
rs182488961	4	84218374	C	A	0.002	0.333793	0.74	0.94	(0.636-1.394)	0.67	0.9	(0.565-1.448)	0.71	0.86	(0.385-1.922)
rs72936069	4	84218606	A	C	0.244	0.88659	0.04	1.02	(1-1.04)	0.055	1.03	(1.01-1.051)	0.15	1.03	(0.991-1.072)
rs79843805	4	84218656	A	C	0.002	0.347789	0.97	1.01	(0.724-1.409)	0.57	1.13	(0.762-1.669)	0.33	1.36	(0.728-2.553)
rs112776195	4	84218710	T	A	0.007	0.352977	0.26	1.11	(0.936-1.332)	0.8	1.03	(0.831-1.278)	0.0093	1.57	(1.124-2.188)
rs150226951	4	84219235	T	C	0.001	0.392449	0.017	1.69	(1.093-2.589)	0.053	1.65	(0.99-2.745)	0.097	1.93	(0.883-4.238)
rs4547787	4	84219588	A	G	0.96	0.510966	0.92	1	(0.943-1.061)	0.84	0.99	(0.915-1.071)	0.58	1.04	(0.907-1.194)
chr4:84219625:I	4	84219625	A	AT	0.665	0.846067	0.11	0.98	(0.961-1)	0.16	0.98	(0.961-1)	0.23	0.97	(0.933-1.009)
rs4516708	4	84219635	A	T	0.682	0.882679	0.1	0.98	(0.961-1)	0.12	0.98	(0.961-1)	0.33	0.98	(0.943-1.019)
rs74442501	4	84219643	A	C	0.945	0.442452	0.75	1.01	(0.952-1.071)	0.98	1	(0.925-1.082)	0.52	1.04	(0.925-1.171)
rs10001403	4	84220078	A	T	0.96	0.510802	0.92	1	(0.943-1.061)	0.84	0.99	(0.915-1.071)	0.58	1.04	(0.907-1.194)
rs116748714	4	84220233	G	A	0.031	0.504968	0.5	1.03	(0.953-1.114)	0.55	1.03	(0.934-1.137)	0.68	1.03	(0.881-1.205)
rs62303676	4	84220244	C	T	0.245	0.888538	0.045	1.02	(1-1.04)	0.067	1.03	(1.01-1.051)	0.13	1.04	(1.001-1.082)
rs147091290	4	84220318	A	G	0.002	0.347687	0.97	1.01	(0.724-1.409)	0.57	1.13	(0.762-1.669)	0.33	1.36	(0.728-2.553)
rs9307822	4	84220473	T	C	0.694	0.919215	0.06	0.98	(0.961-1)	0.069	0.98	(0.961-1)	0.26	0.98	(0.943-1.019)
rs183942341	4	84220607	T	C	0.007	0.352622	0.27	1.11	(0.936-1.332)	0.8	1.03	(0.831-1.278)	0.0092	1.57	(1.124-2.188)
rs9307824	4	84220612	T	C	0.961	0.504545	0.92	1	(0.943-1.061)	0.97	1	(0.925-1.082)	0.6	1.04	(0.907-1.194)
rs143869427	4	84220779	A	G	0.001	0.427975	0.22	1.29	(0.859-1.957)	0.11	1.48	(0.905-2.411)	0.59	1.25	(0.569-2.729)
rs116382448	4	84220858	T	C	0.002	0.346984	0.98	1.01	(0.724-1.409)	0.57	1.12	(0.754-1.652)	0.33	1.36	(0.728-2.553)
rs28681290	4	84221121	G	A	0.712	0.972953	0.069	0.98	(0.961-1)	0.075	0.98	(0.961-1)	0.2	0.97	(0.933-1.009)
rs139207252	4	84221154	C	A	0.004	0.440164	0.71	0.96	(0.752-1.203)	0.18	0.82	(0.61-1.099)	0.29	1.26	(0.818-1.937)
rs12499092	4	84221259	C	T	0.714	0.973964	0.071	0.98	(0.961-1)	0.077	0.98	(0.961-1)	0.2	0.97	(0.933-1.009)
rs12507288	4	84221364	G	A	0.714	0.971185	0.071	0.98	(0.961-1)	0.077	0.98	(0.961-1)	0.2	0.97	(0.933-1.009)
rs12503843	4	84221419	A	G	0.714	0.969744	0.07	0.98	(0.961-1)	0.077	0.98	(0.961-1)	0.2	0.97	(0.933-1.009)
rs4693076	4	84221658	G	A	0.727	0.918982	0.051	0.98	(0.961-1)	0.074	0.98	(0.961-1)	0.19	0.97	(0.933-1.009)
rs146499818	4	84221732	A	C	0.022	0.320159	0.78	1.02	(0.907-1.148)	0.82	0.98	(0.855-1.124)	0.053	1.23	(0.994-1.531)
rs62303677	4	84221742	C	T	0.638	0.389582	0.041	1.03	(0.991-1.072)	0.16	1.03	(0.991-1.072)	0.054	1.06	(1.001-1.126)
rs191888734	4	84221782	A	C	0.032	0.363128	0.98	1	(0.907-1.103)	0.77	0.98	(0.889-1.081)	0.63	1.04	(0.872-1.242)
rs11031	4	84222208	A	G	0.006	0.308096	0.88	1.02	(0.822-1.266)	0.6	1.07	(0.831-1.384)	0.096	1.39	(0.94-2.059)
rs6843115	4	84222286	G	A	0.006	0.30637	0.78	1.03	(0.831-1.278)	0.51	1.09	(0.848-1.412)	0.092	1.39	(0.94-2.059)
rs76652329	4	84222393	A	C	0.007	0.343667	0.28	1.11	(0.908-1.344)	0.86	1.02	(0.806-1.291)	0.0079	1.58	(1.135-2.21)
rs79118412	4	84222421	C	G	0.002	0.342837	0.99	1	(0.703-1.423)	0.61	1.12	(0.74-1.685)	0.29	1.4	(0.75-2.631)
rs77292148	4	84222760	C	T	0.004	0.384828	0.86	1.02	(0.806-1.291)	0.92	1.01	(0.753-1.355)	0.46	1.19	(0.741-1.897)
rs188166433	4	84222768	C	T	0.002	0.404826	0.73	1.06	(0.768-1.438)	0.44	0.86	(0.582-1.274)	0.83	1.06	(0.59-1.912)
rs6826758	4	84222783	A	C	0.717	0.864293	0.075	0.98	(0.961-1)	0.088	0.98	(0.961-1)	0.23	0.97	(0.933-1.009)
rs56804595	4	84223023	T	C	0.259	0.735574	0.05	1.03	(1-1.04)	0.059	1.03	(0.991-1.072)	0.18	1.03	(0.972-1.093)
chr4:84223259	4	84223259	C	G	0.002	0.649975	0.83	1.03	(0.814-1.304)	0.57	1.08	(0.823-1.425)	0.56	0.87	(0.554-1.365)
chr4:84223281	4	84223281	A	G	0.002	0.504536	0.32	0.87	(0.661-1.144)	0.77	0.95	(0.695-1.302)	0.91	1.03	(0.607-1.749)
rs141973931	4	84223334	G	A	0.004	0.41133	0.7	1.05	(0.831-1.33)	0.99	1	(0.76-1.316)	0.026	1.6	(1.06-2.415)
rs61751211	4	84223426	T	C	0.015	0.451238	0.00023	1.24	(1.097-1.388)	0.00016	1.28	(1.119-1.473)	0.9	1.01	(0.798-1.278)
rs4426765	4	84223575	C	A	0.73	0.390137	0.23	0.98	(0.943-1.019)	0.39	0.98	(0.943-1.019)	0.3	0.97	(0.915-1.029)
rs28649799	4	84223671	A	G	0.098	0.452916	0.8	1.01	(0.971-1.05)	0.94	1	(0.943-1.061)	0.47	0.97	(0.88-1.07)
rs4364254	4	84223713	C	T	0.692	0.520652	0.049	0.97	(0.952-0.99)	0.035	0.96	(0.924-0.999)	0.59	0.98	(0.924-1.04)
rs4320127	4	84224151	A	T	0.976	0.302455	0.48	1.04	(0.925-1.171)	0.13	1.11	(0.963-1.268)	0.46	1.08	(0.873-1.344)
rs74945235	4	84225319	T	C	0.015	0.350925	0.5	0.96	(0.829-1.091)	0.27	0.91	(0.781-1.069)	0.32	1.14	(0.883-1.469)
rs192094052	4	84225384	T	C	0.001	0.361378	0.38	1.21	(0.786-1.861)	0.94	1.02	(0.601-1.732)	0.6	1.25	(0.547-2.838)
chr4:84225720:I	4	84225720	G	GC	0.364	0.622143	0.012	1.03	(1.01-1.051)	0.02	1.04	(1.001-1.082)	0.13	1.04	(1.001-1.082)
rs11726245	4	84226063	A	G	0.105	0.453663	0.86	1	(0.962-1.04)	0.53	0.98	(0.924-1.04)	0.61	0.98	(0.889-1.081)
rs6811869	4	84226079	A	G	0.108	0.448734	0.9	1	(0.962-1.04)	0.57	0.98	(0.924-1.04)	0.66	0.98	(0.889-1.081)
rs4532228	4	84226526	A	G	0.109	0.448829	0.89	1	(0.962-1.04)	0.6	0.99	(0.934-1.05)	0.67	0.98	(0.889-1.081)
rs4434244	4	84226693	T	G	0.735	0.525013	0.0027	0.96	(0.915-0.989)	0.017	0.96	(0.924-0.999)	0.0064	0.92	(0.87-0.979)
rs10428385	4	84226741	T	G	0.626	0.629995	0.015	0.97	(0.952-0.99)	0.09	0.97	(0.952-0.99)	0.04	0.95	(0.915-0.989)
chr4:84227344	4	84227344	A	G	0.001	0.473751	0.07	0.7	(0.486-1.023)	0.31	0.79	(0.506-1.247)	0.15	0.53	(0.218-1.274)
chr4:84227453	4	84227453	C	T	0.001	0.347299	0.31	0.8	(0.521-1.235)	0.31	0.76	(0.437-1.308)	0.25	1.62	(0.724-3.61)
chr4:84228561:I	4	84228561	T	TGCA	0.22	0.512972	0.035	1.03	(0.991-1.072)	0.076	1.03	(0.991-1.072)	0.022	1.07	(1.011-1.137)
rs4461516	4	84229292	G	A	0.539	0.870866	0.012	0.97	(0.952-0.99)	0.043	0.97	(0.952-0.99)	0.062	0.96	(0.924-0.999)
rs4410520	4	84229352	C	T	0.76	0.603552	0.31	0.99	(0.971-1.01)	0.42	0.99	(0.952-1.03)	0.93	1	(0.943-1.061)
rs4453925	4	84229897	T	C	0.762	0.612612	0.21	0.98	(0.961-1)	0.28	0.98	(0.943-1.019)	0.77	0.99	(0.934-1.05)
rs139839221	4	84230033	C	T	0.031	0.488719	0.84	1.01	(0.934-1.092)	0.21	1.06	(0.963-1.171)	0.7	1.03	(0.881-1.205)
rs11099592	4	84230619	T	C	0.762	0.612479	0.23	0.98	(0.961-1)	0.3	0.98	(0.943-1.019)	0.79	0.99	(0.934-1.05)
rs11732810	4	84230878	T	G	0.756	0.599155	0.22	0.98	(0.961-1)	0.3	0.98	(0.943-1.019)	0.77	0.99	(0.934-1.05)
rs11732892	4	84231013	T	A	0.756	0.598808	0.23	0.98	(0.961-1)	0.31	0.98	(0.943-1.019)	0.8	0.99	(0.934-1.05)
rs6852183	4	84231673	A	C	0.002	0.369556	0.4	0.87	(0.623-1.213)	0.12	0.71	(0.472-1.074)	0.45	1.26	(0.686-2.311)
rs6857500	4	84231775	T	C	0.003	0.320501	0.43	0.88	(0.642-1.202)	0.14	0.74	(0.501-1.096)	0.6	1.17	(0.652-2.113)
rs61755719	4	84232010	A	C	0.004	0.361591	0.75	1.04	(0.807-1.343)	0.76	1.04	(0.776-1.397)	0.045	0.56	(0.317-0.988)
rs6535455	4	84232104	T	C	0.762	0.612487	0.23	0.98	(0.961-1)	0.3	0.98	(0.943-1.019)	0.79	0.99	(0.934-1.05)
rs190466457	4	84232119	G	A	0.015	0.637674	0.47	0.96	(0.871-1.06)	0.8	0.98	(0.871-1.103)	0.48	0.93	(0.766-1.134)
rs6535456	4	84232289	C	T	0.76	0.60752	0.21	0.98	(0.961-1)	0.28	0.98	(0.943-1.019)	0.8	0.99	(0.934-1.05)
rs4631034	4	84232491	A	T	0.76	0.607591	0.21	0.98	(0.961-1)	0.28	0.98	(0.943-1.019)	0.81	0.99	(0.934-1.05)
rs79111975	4	84232985	T	A	0.153	0.544136	0.19	1.02	(0.981-1.061)	0.33	1.02	(0.981-1.061)	0.5	1.02	(0.962-1.082)
rs7659933	4	84233188	T	C	0.762	0.612563	0.23	0.98	(0.961-1)	0.3	0.98	(0.943-1.019)	0.78	0.99	(0.934-1.05)
rs7655115	4	84233248	A	C	0.762	0.612563	0.23	0.98	(0.961-1)	0.3	0.98	(0.943-1.019)	0.78	0.99	(0.934-1.05)
rs6535457	4	84233307	C	G	0.762	0.612563	0.23	0.98	(0.961-1)	0.3	0.98	(0.943-1.019)	0.78	0.99	(0.934-1.05)
rs7665005	4	84233379	T	A	0.003	0.320501	0.43	0.88	(0.642-1.202)	0.14	0.74	(0.501-1.096)	0.6	1.17	(0.652-2.113)
rs6535458	4	84233449	T	C	0.762	0.612564	0.23	0.98	(0.961-1)	0.3	0.98	(0.943-1.019)	0.78	0.99	(0.934-1.05)
rs6535459	4	84233593	C	G	0.757	0.599218	0.22	0.98	(0.961-1)	0.29	0.98	(0.943-1.019)	0.75	0.99	(0.934-1.05)
rs6535460	4	84233623	G	T	0.752	0.590202	0.23	0.98	(0.961-1)	0.31	0.98	(0.943-1.019)	0.85	0.99	(0.934-1.05)
rs113271095	4	84233648	G	A	0.019	0.341324	0.41	0.95	(0.846-1.07)	0.78	1.02	(0.889-1.17)	0.22	0.86	(0.68-1.089)
rs71631368	4	84233946	C	A	0.087	0.420545	0.98	1	(0.943-1.061)	0.85	1.01	(0.952-1.071)	0.56	0.97	(0.88-1.07)
rs11736398	4	84234031	T	C	0.641	0.452758	0.15	0.98	(0.961-1)	0.22	0.98	(0.943-1.019)	0.63	1.01	(0.952-1.071)
chr4:84234093:D	4	84234093	TGAA	T	0.711	0.5546	0.2	0.98	(0.961-1)	0.26	0.98	(0.943-1.019)	0.9	1	(0.943-1.061)
rs181367608	4	84234189	A	G	0.007	0.341717	0.27	0.89	(0.736-1.09)	0.26	0.87	(0.687-1.1)	0.67	1.08	(0.746-1.572)
rs6818355	4	84234190	A	G	0.59	0.477999	0.075	0.98	(0.961-1)	0.47	0.99	(0.952-1.03)	0.25	0.97	(0.915-1.029)
rs6840520	4	84234229	G	A	0.762	0.614793	0.2	0.98	(0.961-1)	0.27	0.98	(0.943-1.019)	0.69	0.99	(0.934-1.05)
chr4:84234256	4	84234256	G	A	0.002	0.30928	0.5	1.14	(0.785-1.653)	0.42	1.2	(0.778-1.843)	0.36	1.39	(0.687-2.817)
chr4:84234586:D	4	84234586	CA	C	0.003	0.366246	0.36	0.87	(0.635-1.19)	0.16	0.76	(0.526-1.108)	0.76	1.09	(0.62-1.932)
chr4:84234588:D	4	84234588	AC	A	0.003	0.364802	0.4	0.88	(0.642-1.202)	0.18	0.77	(0.531-1.119)	0.75	1.09	(0.62-1.932)
rs4693603	4	84234887	G	T	0.762	0.615036	0.19	0.98	(0.961-1)	0.26	0.98	(0.943-1.019)	0.69	0.99	(0.934-1.05)
rs6824999	4	84235119	A	C	0.761	0.612434	0.19	0.98	(0.961-1)	0.26	0.98	(0.943-1.019)	0.68	0.99	(0.934-1.05)
rs6847937	4	84235402	T	C	0.758	0.602929	0.18	0.98	(0.961-1)	0.23	0.98	(0.943-1.019)	0.66	0.99	(0.934-1.05)
rs186923482	4	84235917	C	G	0.001	0.418648	0.82	0.95	(0.618-1.464)	0.56	1.16	(0.698-1.934)	0.97	0.99	(0.435-2.255)
rs144418515	4	84235998	A	G	0.004	0.604307	0.017	1.27	(1.045-1.547)	0.011	1.35	(1.067-1.708)	0.74	1.07	(0.725-1.587)
rs11099593	4	84236032	A	G	0.762	0.615372	0.19	0.98	(0.961-1)	0.26	0.98	(0.943-1.019)	0.69	0.99	(0.934-1.05)
rs7691532	4	84236411	A	G	0.762	0.615281	0.2	0.98	(0.961-1)	0.26	0.98	(0.943-1.019)	0.7	0.99	(0.934-1.05)
rs7696432	4	84236474	T	C	0.762	0.615375	0.19	0.98	(0.961-1)	0.26	0.98	(0.943-1.019)	0.69	0.99	(0.934-1.05)
rs7691732	4	84236524	A	G	0.762	0.615376	0.19	0.98	(0.961-1)	0.26	0.98	(0.943-1.019)	0.69	0.99	(0.934-1.05)
rs189557319	4	84236606	A	T	0.001	0.48237	0.64	1.1	(0.732-1.668)	0.88	1.04	(0.663-1.634)	0.77	0.89	(0.389-2.02)
rs10021543	4	84236807	A	T	0.762	0.615377	0.19	0.98	(0.961-1)	0.26	0.98	(0.943-1.019)	0.69	0.99	(0.934-1.05)
rs144604069	4	84236810	G	A	0.004	0.604308	0.017	1.27	(1.045-1.547)	0.011	1.35	(1.067-1.708)	0.74	1.07	(0.725-1.587)
chr4:84237188:I	4	84237188	C	CT	0.015	0.397418	0.2	0.92	(0.821-1.038)	0.035	0.85	(0.728-0.997)	0.33	1.12	(0.882-1.412)
rs4693604	4	84237368	T	C	0.756	0.597697	0.19	0.98	(0.961-1)	0.26	0.98	(0.943-1.019)	0.69	0.99	(0.934-1.05)
rs4693605	4	84237394	A	G	0.755	0.596099	0.19	0.98	(0.961-1)	0.26	0.98	(0.943-1.019)	0.63	0.99	(0.934-1.05)
rs4693606	4	84237538	A	C	0.76	0.610853	0.21	0.98	(0.961-1)	0.28	0.98	(0.943-1.019)	0.71	0.99	(0.934-1.05)
rs4693607	4	84237540	T	C	0.76	0.610853	0.21	0.98	(0.961-1)	0.28	0.98	(0.943-1.019)	0.71	0.99	(0.934-1.05)
rs72938111	4	84237714	T	C	0.003	0.325514	0.47	0.9	(0.668-1.202)	0.26	0.82	(0.575-1.165)	0.79	1.07	(0.62-1.857)
rs10034682	4	84237858	G	A	0.762	0.615384	0.19	0.98	(0.961-1)	0.26	0.98	(0.943-1.019)	0.69	0.99	(0.934-1.05)
rs10013256	4	84237876	C	T	0.763	0.615491	0.19	0.98	(0.961-1)	0.26	0.98	(0.943-1.019)	0.68	0.99	(0.934-1.05)
rs79764311	4	84237883	C	T	0.044	0.476018	0.72	1.01	(0.952-1.071)	0.53	1.03	(0.953-1.114)	0.76	0.98	(0.855-1.124)
rs7675465	4	84238014	C	T	0.763	0.615491	0.19	0.98	(0.961-1)	0.26	0.98	(0.943-1.019)	0.68	0.99	(0.934-1.05)
rs12374420	4	84238263	G	A	0.048	0.410412	0.3	1.04	(0.981-1.104)	0.12	1.06	(0.982-1.148)	0.67	1.03	(0.898-1.182)
rs6535461	4	84238331	T	C	0.757	0.597893	0.18	0.98	(0.961-1)	0.23	0.98	(0.943-1.019)	0.7	0.99	(0.934-1.05)
rs144353428	4	84238384	G	C	0.003	0.344432	0.094	1.29	(0.957-1.723)	0.56	1.12	(0.784-1.589)	0.099	1.57	(0.924-2.662)
rs6535462	4	84238512	A	G	0.763	0.615494	0.19	0.98	(0.961-1)	0.26	0.98	(0.943-1.019)	0.68	0.99	(0.934-1.05)
rs4693077	4	84238783	A	T	0.763	0.615495	0.19	0.98	(0.961-1)	0.26	0.98	(0.943-1.019)	0.68	0.99	(0.934-1.05)
rs4693078	4	84239096	G	T	0.761	0.609708	0.2	0.98	(0.961-1)	0.27	0.98	(0.943-1.019)	0.71	0.99	(0.934-1.05)
rs4693079	4	84239100	G	C	0.761	0.612149	0.2	0.98	(0.961-1)	0.25	0.98	(0.943-1.019)	0.73	0.99	(0.934-1.05)
rs4693080	4	84239121	A	T	0.761	0.611821	0.2	0.98	(0.961-1)	0.26	0.98	(0.943-1.019)	0.73	0.99	(0.934-1.05)
rs4693081	4	84239168	T	C	0.763	0.607814	0.25	0.98	(0.961-1)	0.3	0.98	(0.943-1.019)	0.79	0.99	(0.934-1.05)
rs4693082	4	84239183	A	T	0.762	0.613915	0.18	0.98	(0.961-1)	0.25	0.98	(0.943-1.019)	0.69	0.99	(0.934-1.05)
rs189794432	4	84239325	C	A	0.001	0.360785	0.17	1.4	(0.869-2.226)	0.43	1.26	(0.713-2.222)	0.48	1.36	(0.587-3.167)
rs6535463	4	84239439	G	T	0.762	0.615392	0.19	0.98	(0.961-1)	0.25	0.98	(0.943-1.019)	0.69	0.99	(0.934-1.05)
rs6535464	4	84239651	A	G	0.762	0.61546	0.19	0.98	(0.961-1)	0.26	0.98	(0.943-1.019)	0.68	0.99	(0.934-1.05)
rs189086295	4	84239652	T	A	0.039	0.363051	0.3	0.96	(0.888-1.039)	0.4	0.96	(0.871-1.06)	0.2	0.9	(0.766-1.048)
rs6535465	4	84239655	T	C	0.762	0.61546	0.19	0.98	(0.961-1)	0.26	0.98	(0.943-1.019)	0.68	0.99	(0.934-1.05)
rs6535466	4	84239709	C	T	0.762	0.61546	0.19	0.98	(0.961-1)	0.26	0.98	(0.943-1.019)	0.68	0.99	(0.934-1.05)
rs6845904	4	84239794	C	T	0.762	0.61607	0.19	0.98	(0.961-1)	0.25	0.98	(0.943-1.019)	0.66	0.99	(0.934-1.05)
rs183836228	4	84239885	G	A	0.008	0.347152	0.22	0.9	(0.751-1.069)	1	1	(0.806-1.241)	0.19	0.79	(0.553-1.119)
rs4568236	4	84240082	C	T	0.762	0.616072	0.19	0.98	(0.961-1)	0.25	0.98	(0.943-1.019)	0.66	0.99	(0.934-1.05)
rs191900484	4	84240174	G	A	0.002	0.310211	0.29	0.8	(0.532-1.211)	0.19	0.71	(0.428-1.185)	0.95	1.02	(0.466-2.234)
chr4:84240325:I	4	84240325	C	CA	0.764	0.614664	0.16	0.98	(0.961-1)	0.21	0.98	(0.943-1.019)	0.68	0.99	(0.934-1.05)
chr4:84240327:I	4	84240327	A	AAC	0.761	0.613443	0.19	0.98	(0.961-1)	0.26	0.98	(0.943-1.019)	0.6	0.99	(0.934-1.05)
rs185407718	4	84240609	A	C	0.054	0.322053	0.33	1.04	(0.962-1.126)	0.73	1.02	(0.943-1.103)	0.054	1.15	(1.003-1.319)
rs12501123	4	84240654	G	A	0.762	0.6218	0.3	0.99	(0.971-1.01)	0.41	0.99	(0.952-1.03)	0.74	0.99	(0.934-1.05)
rs12501124	4	84240680	G	T	0.762	0.6223	0.31	0.99	(0.971-1.01)	0.41	0.99	(0.952-1.03)	0.75	0.99	(0.934-1.05)
rs75394813	4	84240684	A	G	0.002	0.366342	0.64	0.93	(0.681-1.276)	0.33	0.83	(0.559-1.224)	0.56	1.19	(0.658-2.134)
rs11099594	4	84240847	T	C	0.762	0.622601	0.31	0.99	(0.971-1.01)	0.41	0.99	(0.952-1.03)	0.75	0.99	(0.934-1.05)
rs4693083	4	84241316	T	A	0.761	0.624368	0.32	0.99	(0.971-1.01)	0.41	0.99	(0.952-1.03)	0.76	0.99	(0.934-1.05)
rs4693608	4	84241357	G	A	0.536	1	0.0048	0.97	(0.952-0.99)	0.02	0.97	(0.952-0.99)	0.084	0.97	(0.933-1.009)
rs4693084	4	84241375	T	G	0.76	0.625416	0.33	0.99	(0.971-1.01)	0.43	0.99	(0.952-1.03)	0.77	0.99	(0.934-1.05)
rs4693609	4	84241574	C	T	0.76	0.618824	0.32	0.99	(0.971-1.01)	0.41	0.99	(0.952-1.03)	0.72	0.99	(0.934-1.05)
rs28534475	4	84241754	A	G	0.22	0.595087	0.0018	1.05	(1.031-1.072)	0.0083	1.05	(1.011-1.093)	0.039	1.06	(1.001-1.126)
chr4:84242078:I	4	84242078	G	GT	0.145	0.521385	0.33	1.02	(0.981-1.061)	0.42	1.02	(0.981-1.061)	0.56	1.02	(0.943-1.103)
rs4593123	4	84242571	G	A	0.993	0.303575	0.59	1.06	(0.873-1.292)	0.22	1.17	(0.91-1.514)	0.21	0.79	(0.542-1.142)
rs141393014	4	84242825	A	G	0.015	0.414217	0.97	1	(0.889-1.125)	0.74	0.98	(0.855-1.124)	0.53	1.07	(0.848-1.357)
rs76385537	4	84243013	T	C	0.013	0.339531	0.66	1.03	(0.898-1.182)	0.66	1.04	(0.872-1.242)	0.65	1.06	(0.807-1.397)
rs142896209	4	84243326	G	A	0.007	0.370235	0.72	0.97	(0.798-1.181)	0.9	0.99	(0.798-1.228)	0.33	0.82	(0.553-1.212)
rs4328905	4	84243549	A	G	0.171	0.41701	0.078	0.97	(0.933-1.009)	0.47	0.98	(0.943-1.019)	0.037	0.92	(0.854-0.998)
rs185530710	4	84243590	C	A	0.003	0.378897	0.36	0.88	(0.654-1.178)	0.36	0.85	(0.599-1.213)	0.51	0.83	(0.468-1.46)
rs140145615	4	84243738	C	T	0.002	0.316228	0.87	1.03	(0.738-1.438)	0.82	1.04	(0.703-1.54)	0.37	1.32	(0.721-2.429)
rs144816794	4	84244402	A	G	0.002	0.347339	0.4	0.84	(0.553-1.261)	0.11	0.66	(0.395-1.094)	0.38	0.68	(0.294-1.589)
rs12647963	4	84245438	C	G	0.302	0.356071	0.64	0.99	(0.952-1.03)	0.92	1	(0.962-1.04)	0.28	0.96	(0.906-1.019)
rs182553934	4	84245455	C	T	0.003	0.539387	0.21	0.85	(0.66-1.099)	0.67	0.93	(0.681-1.276)	0.92	0.97	(0.572-1.647)
rs62303704	4	84245820	C	T	0.042	0.39566	0.14	1.06	(0.982-1.148)	0.053	1.09	(1.012-1.183)	0.45	1.06	(0.926-1.218)
rs190320564	4	84245904	T	A	0.006	0.333597	0.36	1.1	(0.908-1.344)	0.54	1.08	(0.856-1.371)	0.82	0.95	(0.63-1.436)
rs193280096	4	84245931	A	T	0.001	0.432893	0.26	0.8	(0.537-1.176)	0.58	0.88	(0.549-1.406)	0.12	0.48	(0.192-1.211)
rs7670729	4	84246090	A	G	0.693	0.358766	0.59	1.01	(0.971-1.05)	0.97	1	(0.962-1.04)	0.32	1.03	(0.972-1.093)
rs181570134	4	84246597	G	A	0.002	0.49519	0.31	0.86	(0.654-1.132)	0.73	0.94	(0.675-1.314)	0.86	1.05	(0.607-1.82)
rs143651579	4	84246638	G	A	0.011	0.491146	0.12	1.11	(0.963-1.268)	0.002	1.27	(1.087-1.487)	0.55	1.08	(0.84-1.398)
rs11722753	4	84247056	T	C	0.134	0.490084	0.22	1.02	(0.981-1.061)	0.46	1.02	(0.981-1.061)	0.33	1.04	(0.962-1.126)
rs11725656	4	84247125	G	C	0.145	0.501704	0.31	1.02	(0.981-1.061)	0.5	1.02	(0.981-1.061)	0.44	1.03	(0.953-1.114)
rs4693611	4	84247720	C	T	0.169	0.410703	0.12	0.97	(0.933-1.009)	0.69	0.99	(0.952-1.03)	0.037	0.92	(0.854-0.998)
rs75785100	4	84247758	C	T	0.129	0.496764	0.18	1.03	(0.991-1.072)	0.35	1.02	(0.981-1.061)	0.3	1.04	(0.962-1.126)
rs13136995	4	84248094	C	T	0.693	0.35872	0.64	1.01	(0.971-1.05)	0.9	1	(0.962-1.04)	0.27	1.04	(0.981-1.104)
rs72613134	4	84248365	G	T	0.169	0.409247	0.1	0.97	(0.933-1.009)	0.62	0.99	(0.952-1.03)	0.029	0.91	(0.845-0.988)
rs75931755	4	84248762	G	T	0.077	0.319048	0.00099	0.9	(0.845-0.95)	0.038	0.92	(0.854-0.998)	0.0024	0.82	(0.728-0.921)
rs191587937	4	84249431	G	T	0.001	0.411133	0.84	0.96	(0.637-1.45)	0.95	1.01	(0.619-1.649)	0.26	1.54	(0.73-3.237)
rs182475944	4	84249451	A	G	0.002	0.457514	0.27	1.19	(0.866-1.622)	0.59	1.11	(0.777-1.573)	0.088	1.58	(0.933-2.689)
chr4:84249895:D	4	84249895	TGGGAAAGGCTTG	T	0.992	0.350833	0.85	1.02	(0.855-1.217)	0.52	0.93	(0.752-1.157)	0.54	1.13	(0.777-1.636)
rs184870243	4	84250682	A	G	0.002	0.354458	0.18	1.3	(0.894-1.882)	0.58	1.14	(0.726-1.787)	0.34	1.42	(0.687-2.931)
rs191221895	4	84251529	G	A	0.001	0.327028	0.075	1.5	(0.95-2.342)	0.25	1.36	(0.803-2.315)	0.42	1.42	(0.611-3.296)
rs139404199	4	84251530	G	A	0.005	0.354499	0.26	0.88	(0.694-1.111)	0.4	0.89	(0.674-1.167)	0.8	1.06	(0.677-1.667)
rs28437505	4	84252514	C	T	0.013	0.367029	0.28	1.08	(0.935-1.23)	0.39	1.07	(0.917-1.255)	0.2	1.19	(0.919-1.529)
rs142615564	4	84252603	C	A	0.041	0.45795	0.62	1.02	(0.943-1.103)	0.75	1.01	(0.934-1.092)	0.77	1.02	(0.889-1.17)
rs4693612	4	84253150	C	T	0.894	0.432409	0.54	0.99	(0.952-1.03)	0.5	0.98	(0.924-1.04)	0.5	0.97	(0.88-1.07)
rs138863758	4	84254086	C	T	0.04	0.45701	0.69	1.01	(0.934-1.092)	0.71	1.02	(0.943-1.103)	0.71	1.03	(0.898-1.182)
rs12509763	4	84254259	G	C	0.091	0.409326	0.4	1.02	(0.962-1.082)	0.37	1.03	(0.972-1.093)	0.5	1.03	(0.934-1.137)
rs188556943	4	84254282	T	C	0.002	0.383106	0.95	0.99	(0.696-1.409)	0.72	0.93	(0.63-1.38)	0.66	1.16	(0.608-2.218)
rs116116604	4	84254303	C	T	0.023	0.357989	0.73	0.98	(0.889-1.081)	0.83	0.99	(0.88-1.114)	0.81	0.97	(0.782-1.204)
rs12507864	4	84254494	T	C	0.092	0.402515	0.55	1.02	(0.962-1.082)	0.43	1.02	(0.962-1.082)	0.57	1.03	(0.934-1.137)
rs141956726	4	84254911	T	C	0.002	0.424741	0.84	0.96	(0.662-1.394)	0.79	1.06	(0.677-1.667)	0.62	0.82	(0.374-1.793)
rs6810528	4	84255524	A	G	0.377	0.514534	0.0015	1.04	(1.021-1.061)	0.013	1.04	(1.001-1.082)	0.017	1.06	(1.001-1.126)
rs6832713	4	84255641	G	C	0.136	0.424089	0.7	1.01	(0.971-1.05)	0.59	1.01	(0.952-1.071)	0.67	1.02	(0.943-1.103)
rs115541493	4	84257353	G	A	0.007	0.363537	0.73	0.97	(0.814-1.158)	0.59	1.06	(0.856-1.317)	0.18	0.77	(0.531-1.119)
rs113107912	4	84257626	G	T	0.005	0.347883	0.27	0.87	(0.687-1.1)	0.058	0.75	(0.558-1.004)	0.45	1.19	(0.755-1.86)
rs72938143	4	84257840	G	C	0.005	0.34759	0.27	0.87	(0.687-1.1)	0.058	0.75	(0.558-1.004)	0.45	1.19	(0.755-1.86)
rs79850314	4	84257845	T	C	0.015	0.308078	0.24	1.09	(0.944-1.243)	0.19	1.12	(0.954-1.306)	0.64	0.93	(0.709-1.227)
rs13145920	4	84258027	A	C	0.285	0.46604	0.0052	1.04	(1.001-1.082)	0.064	1.03	(0.991-1.072)	0.013	1.08	(1.021-1.149)
rs182143544	4	84258035	T	A	0.004	0.35833	0.15	0.84	(0.66-1.057)	0.022	0.7	(0.51-0.955)	0.46	1.19	(0.755-1.86)
rs4235059	4	84258708	C	A	0.216	0.453043	0.0016	1.06	(1.011-1.093)	0.038	1.04	(1.001-1.082)	0.0026	1.11	(1.042-1.172)
rs183926060	4	84258764	C	T	0.003	0.309198	0.11	0.78	(0.586-1.055)	0.24	0.8	(0.553-1.165)	0.41	0.78	(0.433-1.402)
rs78388560	4	84259113	A	G	0.015	0.307773	0.24	1.09	(0.944-1.243)	0.2	1.12	(0.954-1.306)	0.66	0.94	(0.716-1.239)
rs4693086	4	84259301	G	A	0.215	0.450459	0.0018	1.06	(1.011-1.093)	0.038	1.04	(1.001-1.082)	0.0029	1.11	(1.042-1.172)
rs76143666	4	84259356	A	T	0.004	0.313689	0.8	1.03	(0.799-1.329)	0.89	1.02	(0.746-1.396)	0.8	0.93	(0.56-1.552)
rs116383156	4	84259806	G	T	0.045	0.422049	0.83	0.99	(0.915-1.071)	0.89	1.01	(0.934-1.092)	0.66	0.97	(0.846-1.113)
rs114274625	4	84259968	A	G	0.015	0.307621	0.24	1.09	(0.944-1.243)	0.2	1.12	(0.954-1.306)	0.67	0.94	(0.716-1.239)
rs143369324	4	84260173	T	A	0.004	0.385598	0.78	1.04	(0.807-1.343)	0.64	1.07	(0.799-1.439)	0.61	0.88	(0.528-1.462)
rs115702076	4	84260278	T	A	0.007	0.362183	0.74	0.97	(0.814-1.158)	0.58	1.06	(0.856-1.317)	0.17	0.77	(0.521-1.141)
rs4693614	4	84260521	A	G	0.236	0.42445	0.0015	1.06	(1.011-1.093)	0.036	1.04	(1.001-1.082)	0.0036	1.11	(1.042-1.172)
rs6535467	4	84260733	T	G	0.015	0.30778	0.24	1.09	(0.944-1.243)	0.2	1.12	(0.954-1.306)	0.69	0.94	(0.716-1.239)
rs114615019	4	84260873	A	G	0.044	0.420967	0.82	0.99	(0.915-1.071)	0.88	1.01	(0.934-1.092)	0.72	0.97	(0.846-1.113)
rs34867905	4	84261018	G	A	0.215	0.445268	0.002	1.06	(1.011-1.093)	0.038	1.04	(1.001-1.082)	0.0031	1.11	(1.042-1.172)
rs71613161	4	84261198	G	C	0.216	0.443689	0.002	1.06	(1.011-1.093)	0.038	1.04	(1.001-1.082)	0.003	1.11	(1.042-1.172)
rs79281504	4	84261903	C	T	0.099	0.375526	0.72	0.99	(0.934-1.05)	0.95	1	(0.943-1.061)	0.8	1.01	(0.916-1.114)
rs35904850	4	84262074	T	C	0.197	0.423785	0.0079	1.05	(1.011-1.093)	0.077	1.04	(1.001-1.082)	0.0053	1.11	(1.022-1.195)
chr4:84263282:I	4	84263282	A	AAG	0.005	0.349932	0.048	0.8	(0.64-0.986)	0.0079	0.68	(0.52-0.9)	0.62	1.12	(0.725-1.718)
rs112793188	4	84263522	G	T	0.005	0.328174	0.49	1.09	(0.856-1.371)	0.84	0.97	(0.723-1.302)	0.42	1.21	(0.755-1.936)
rs74561472	4	84264134	A	G	0.037	0.425254	0.97	1	(0.925-1.082)	0.65	1.02	(0.925-1.125)	0.8	0.98	(0.838-1.147)
rs146239384	4	84264244	G	A	0.015	0.303312	0.041	1.16	(1.013-1.333)	0.1	1.15	(0.964-1.372)	0.019	1.38	(1.047-1.812)
rs150576775	4	84264459	T	A	0.005	0.361597	0.066	0.81	(0.634-1.015)	0.01	0.68	(0.51-0.918)	0.57	1.14	(0.74-1.753)
rs183604718	4	84264561	G	T	0.004	0.310813	0.72	0.95	(0.723-1.252)	0.46	0.89	(0.636-1.238)	0.43	0.79	(0.45-1.403)
rs79659729	4	84265416	C	T	0.024	0.401695	0.99	1	(0.907-1.103)	0.91	0.99	(0.88-1.114)	0.42	0.92	(0.759-1.123)
rs138409347	4	84266641	G	A	0.058	0.384397	0.84	1.01	(0.952-1.071)	0.42	1.03	(0.953-1.114)	0.44	0.95	(0.829-1.091)
rs62303706	4	84266728	C	T	0.019	0.346889	0.19	1.08	(0.963-1.218)	0.11	1.12	(0.973-1.28)	0.35	1.12	(0.9-1.385)
rs186094252	4	84268269	C	T	0.003	0.338791	0.12	1.24	(0.947-1.64)	0.89	1.02	(0.731-1.424)	0.69	1.12	(0.658-1.895)
rs141654302	4	84268507	G	A	0.006	0.308745	0.23	0.88	(0.708-1.089)	0.22	0.84	(0.641-1.11)	0.7	0.91	(0.594-1.407)
rs149473091	4	84268635	G	C	0.121	0.359252	0.18	1.03	(0.991-1.072)	0.14	1.04	(0.981-1.104)	0.072	1.09	(0.992-1.207)
rs143377185	4	84269043	T	C	0.005	0.368405	0.15	0.84	(0.667-1.067)	0.029	0.73	(0.541-0.974)	0.61	1.13	(0.718-1.77)
rs140209784	4	84269446	G	T	0.005	0.369197	0.15	0.84	(0.667-1.067)	0.03	0.73	(0.541-0.974)	0.61	1.12	(0.711-1.752)
rs138608835	4	84270281	G	A	0.005	0.441442	0.18	1.15	(0.946-1.399)	0.52	1.08	(0.84-1.398)	0.48	1.15	(0.777-1.702)
rs57781596	4	84271607	C	T	0.134	0.363501	0.33	1.02	(0.981-1.061)	0.29	1.03	(0.972-1.093)	0.12	1.07	(0.972-1.183)
rs115313735	4	84271608	G	A	0.002	0.321988	0.099	1.38	(0.931-2.038)	0.033	1.6	(1.04-2.463)	0.28	1.49	(0.722-3.081)
rs191195074	4	84272989	G	A	0.003	0.304182	0.67	0.93	(0.668-1.301)	0.19	0.76	(0.491-1.163)	0.46	1.26	(0.686-2.311)
rs56676657	4	84273308	C	A	0.134	0.375434	0.41	1.02	(0.981-1.061)	0.35	1.03	(0.972-1.093)	0.1	1.07	(0.992-1.16)
rs191956991	4	84273329	C	T	0.003	0.492922	0.002	1.43	(1.133-1.813)	0.01	1.42	(1.1-1.831)	0.06	1.49	(0.988-2.252)
rs192641079	4	84274160	C	T	0.01	0.326681	0.64	0.96	(0.821-1.124)	0.48	1.07	(0.882-1.305)	0.05	0.7	(0.495-1.003)
rs76609634	4	84274860	G	T	0.007	0.418241	0.092	1.16	(0.974-1.386)	0.34	1.11	(0.891-1.371)	0.067	1.35	(0.986-1.847)
rs58157871	4	84275731	A	G	0.132	0.386534	0.37	1.02	(0.981-1.061)	0.25	1.03	(0.972-1.093)	0.14	1.07	(0.992-1.16)
rs144545010	4	84275943	C	T	0.005	0.387051	0.19	0.87	(0.701-1.079)	0.039	0.76	(0.574-0.994)	0.41	1.19	(0.801-1.754)
rs11099596	4	84276064	T	C	0.123	0.386535	0.87	1	(0.962-1.04)	0.62	1.01	(0.952-1.071)	0.21	1.06	(0.963-1.171)
rs191597021	4	84276173	T	G	0.002	0.478403	0.011	1.5	(1.101-2.062)	0.072	1.42	(0.959-2.1)	0.17	1.51	(0.837-2.713)
rs75028596	4	84276256	T	A	0.126	0.396362	0.49	1.02	(0.981-1.061)	0.36	1.03	(0.972-1.093)	0.11	1.07	(0.992-1.16)
chr4:84276288:I	4	84276288	G	GA	0.137	0.393449	0.56	1.01	(0.971-1.05)	0.5	1.02	(0.962-1.082)	0.11	1.07	(0.992-1.16)
rs72652734	4	84276307	C	G	0.019	0.322338	0.53	0.96	(0.854-1.081)	0.25	0.91	(0.781-1.069)	0.79	1.03	(0.814-1.304)
rs59529111	4	84276509	T	A	0.137	0.394313	0.52	1.01	(0.971-1.05)	0.47	1.02	(0.962-1.082)	0.1	1.07	(0.992-1.16)
rs58257072	4	84276786	G	A	0.129	0.398834	0.44	1.02	(0.981-1.061)	0.31	1.03	(0.972-1.093)	0.12	1.07	(0.992-1.16)
rs146982200	4	84277149	T	C	0.002	0.414877	0.0064	1.53	(1.112-2.083)	0.067	1.42	(0.978-2.059)	0.35	1.32	(0.735-2.382)
rs115874018	4	84277851	G	A	0.028	0.553566	0.6	1.02	(0.943-1.103)	0.6	1.02	(0.925-1.125)	0.52	0.95	(0.813-1.113)
rs187917974	4	84277971	C	T	0.005	0.400579	0.19	0.86	(0.694-1.068)	0.036	0.75	(0.569-0.985)	0.6	1.12	(0.74-1.685)
chr4:84277996:D	4	84277996	AT	A	0.129	0.406201	0.48	1.02	(0.981-1.061)	0.35	1.02	(0.962-1.082)	0.11	1.07	(0.992-1.16)
rs79218740	4	84277997	T	A	0.13	0.406343	0.4	1.02	(0.981-1.061)	0.31	1.03	(0.972-1.093)	0.1	1.07	(0.992-1.16)
rs72942343	4	84278032	C	T	0.131	0.40608	0.37	1.02	(0.981-1.061)	0.29	1.03	(0.972-1.093)	0.081	1.08	(1.002-1.172)
rs72942345	4	84278049	T	C	0.129	0.406431	0.46	1.02	(0.981-1.061)	0.33	1.03	(0.972-1.093)	0.12	1.07	(0.992-1.16)
rs79907812	4	84278125	A	G	0.02	0.389597	0.39	1.05	(0.935-1.182)	0.44	1.05	(0.916-1.206)	0.72	0.96	(0.774-1.192)
rs60057086	4	84278323	G	A	0.137	0.411197	0.63	1.01	(0.971-1.05)	0.52	1.02	(0.962-1.082)	0.13	1.06	(0.982-1.148)
rs7693737	4	84278380	T	G	0.101	0.46918	0.42	1.02	(0.981-1.061)	0.22	1.03	(0.972-1.093)	0.41	0.96	(0.871-1.06)
rs58117715	4	84278423	A	G	0.137	0.412026	0.63	1.01	(0.971-1.05)	0.53	1.02	(0.962-1.082)	0.13	1.06	(0.982-1.148)
rs138801628	4	84278629	A	G	0.006	0.507259	0.87	0.99	(0.83-1.181)	0.99	1	(0.822-1.217)	0.5	0.89	(0.636-1.238)
rs58570199	4	84278843	A	G	0.137	0.4158	0.64	1.01	(0.971-1.05)	0.52	1.02	(0.962-1.082)	0.13	1.06	(0.982-1.148)
rs138329240	4	84279069	C	T	0.125	0.415448	0.58	1.01	(0.971-1.05)	0.4	1.02	(0.962-1.082)	0.09	1.07	(0.992-1.16)
rs112729381	4	84279289	A	T	0.018	0.354329	0.43	0.95	(0.846-1.07)	0.11	0.89	(0.773-1.017)	0.45	0.91	(0.722-1.156)
rs6848586	4	84279292	A	T	0.17	0.375119	0.22	1.03	(0.991-1.072)	0.24	1.03	(0.991-1.072)	0.007	1.12	(1.032-1.207)
rs190832116	4	84279395	G	C	0.001	0.351243	0.15	1.37	(0.895-2.12)	0.15	1.45	(0.887-2.363)	0.21	1.67	(0.746-3.72)
rs116061311	4	84279902	G	C	0.004	0.404463	0.41	1.1	(0.874-1.398)	0.27	1.16	(0.883-1.529)	0.42	1.2	(0.763-1.879)
rs4327476	4	84280201	C	T	0.835	0.419307	0.28	0.98	(0.943-1.019)	0.37	0.98	(0.943-1.019)	0.018	0.91	(0.845-0.988)
chr4:84280342:I	4	84280342	C	CA	0.009	0.32336	0.96	1	(0.838-1.193)	0.35	1.11	(0.891-1.371)	0.52	0.9	(0.63-1.275)
rs4328906	4	84280440	C	G	0.403	0.407212	0.71	0.99	(0.952-1.03)	0.73	0.99	(0.952-1.03)	0.5	1.02	(0.962-1.082)
rs145978289	4	84280629	A	G	0.001	0.424198	0.32	0.81	(0.537-1.223)	0.21	0.72	(0.432-1.197)	0.7	0.85	(0.367-1.979)
rs187151687	4	84281703	C	T	0.001	0.545496	0.014	1.59	(1.103-2.322)	0.0055	1.84	(1.196-2.833)	0.012	2.25	(1.201-4.209)
rs187190706	4	84282463	C	T	0.006	0.463525	0.052	0.83	(0.7-0.996)	0.21	0.87	(0.701-1.079)	0.11	0.73	(0.491-1.075)
rs191424099	4	84282471	T	C	0.002	0.309321	0.42	0.85	(0.559-1.273)	0.26	0.76	(0.463-1.234)	0.96	1.02	(0.484-2.149)
rs59920827	4	84282719	A	T	0.038	0.544786	0.013	0.92	(0.862-0.969)	0.046	0.92	(0.854-0.998)	0.022	0.85	(0.743-0.977)
rs115413139	4	84282783	A	G	0.045	0.448089	0.43	0.97	(0.915-1.029)	0.91	1	(0.925-1.082)	0.14	0.9	(0.789-1.038)
rs6831788	4	84282828	T	C	0.208	0.437028	0.063	1.03	(0.991-1.072)	0.39	1.02	(0.981-1.061)	0.0012	1.12	(1.053-1.184)
rs55687548	4	84283124	C	A	0.02	0.407476	0.72	1.02	(0.925-1.125)	0.52	0.96	(0.854-1.081)	0.32	1.11	(0.908-1.344)
rs193281435	4	84283389	C	T	0.002	0.303151	0.55	0.88	(0.582-1.325)	0.29	0.77	(0.472-1.259)	0.5	0.73	(0.304-1.772)
rs77962190	4	84283958	A	G	0.002	0.427711	0.0043	0.63	(0.457-0.855)	0.011	0.6	(0.406-0.889)	0.17	0.62	(0.312-1.229)
rs12507011	4	84284198	T	C	0.775	1	0.12	1.02	(1-1.04)	0.19	1.02	(1-1.04)	0.014	1.06	(1.021-1.104)
rs56233025	4	84284322	T	C	0.021	0.478658	0.98	1	(0.907-1.103)	0.78	0.98	(0.871-1.103)	0.94	1.01	(0.847-1.205)
rs186185153	4	84284474	C	T	0.001	0.334193	0.057	1.59	(0.99-2.536)	0.33	1.34	(0.742-2.406)	0.54	1.34	(0.522-3.424)
rs113468613	4	84285159	C	T	0.002	0.319256	0.79	0.96	(0.689-1.341)	0.45	0.85	(0.565-1.286)	0.93	1.03	(0.54-1.968)
rs11721919	4	84286100	C	G	0.5	0.631856	0.011	0.97	(0.952-0.99)	0.036	0.97	(0.952-0.99)	0.0074	0.94	(0.906-0.979)
rs184835425	4	84286579	A	G	0.005	0.342154	0.99	1	(0.806-1.241)	0.71	1.05	(0.815-1.356)	0.19	0.73	(0.458-1.174)
rs78094413	4	84286738	C	A	0.08	0.696381	0.73	1.01	(0.971-1.05)	0.23	1.03	(0.972-1.093)	0.39	0.96	(0.888-1.039)
rs112499667	4	84287186	T	C	0.019	0.52782	0.27	1.06	(0.953-1.16)	0.26	1.07	(0.954-1.206)	0.59	1.05	(0.864-1.279)
rs4320128	4	84287807	A	G	0.525	1	0.0086	0.98	(0.952-0.99)	0.028	0.97	(0.952-0.99)	0.025	0.96	(0.924-0.999)
rs7436836	4	84288014	A	G	0.761	0.682623	0.00091	0.96	(0.942-0.98)	0.058	0.97	(0.933-1.009)	2.4e-06	0.89	(0.836-0.941)
rs11728428	4	84288058	A	G	0.455	0.621713	0.012	0.97	(0.952-0.99)	0.0045	0.96	(0.942-0.98)	0.058	0.95	(0.915-0.989)
rs115893358	4	84288136	A	G	0.009	0.530547	0.95	1	(0.872-1.147)	0.93	0.99	(0.846-1.158)	0.52	1.09	(0.848-1.412)
rs10020238	4	84288272	G	T	0.48	0.693842	0.00096	1.04	(1.021-1.061)	0.00066	1.05	(1.031-1.072)	0.023	1.05	(1.011-1.093)
rs11729350	4	84288328	A	G	0.269	0.700484	0.00052	1.05	(1.021-1.061)	0.0011	1.05	(1.011-1.093)	0.0051	1.07	(1.011-1.137)
rs145521472	4	84288440	C	T	0.001	0.443574	0.95	1.01	(0.669-1.524)	0.71	1.09	(0.67-1.786)	0.93	0.96	(0.422-2.188)
rs142618493	4	84288488	C	T	0.011	0.550282	0.038	1.14	(1.012-1.281)	0.12	1.12	(0.973-1.28)	0.99	1	(0.79-1.265)
rs6854611	4	84288613	C	T	0.334	0.719034	0.014	0.97	(0.952-0.99)	0.033	0.97	(0.952-0.99)	0.0014	0.92	(0.888-0.96)
rs6535468	4	84288647	G	T	0.932	0.850583	0.41	1.02	(0.981-1.061)	0.32	1.02	(0.981-1.061)	0.38	1.04	(0.962-1.126)
rs116530025	4	84289046	T	C	0.014	0.422246	0.9	0.99	(0.88-1.114)	0.82	1.02	(0.872-1.193)	0.15	0.83	(0.641-1.067)
rs6535469	4	84289142	T	G	0.79	0.838598	0.075	1.02	(1-1.04)	0.024	1.03	(0.991-1.072)	0.99	1	(0.943-1.061)
rs187696415	4	84289323	A	G	0.001	0.354225	0.4	0.83	(0.543-1.286)	0.85	0.95	(0.583-1.553)	0.58	0.78	(0.316-1.919)
rs7680973	4	84289936	A	C	0.987	0.4167	0.91	1.01	(0.898-1.136)	0.38	1.07	(0.917-1.255)	0.29	0.88	(0.694-1.111)
chr4:84289987:I	4	84289987	A	AT	0.069	0.85785	0.31	0.98	(0.943-1.019)	0.3	0.97	(0.933-1.009)	0.37	0.96	(0.888-1.039)
rs115529179	4	84290051	G	A	0.016	0.556147	0.55	1.03	(0.934-1.137)	0.48	1.04	(0.925-1.171)	0.87	0.98	(0.806-1.192)
rs4311309	4	84290641	G	A	0.339	0.745457	0.014	0.97	(0.952-0.99)	0.033	0.97	(0.952-0.99)	0.0019	0.93	(0.897-0.97)
rs78360777	4	84290875	G	A	0.068	0.879589	0.46	0.99	(0.952-1.03)	0.38	0.98	(0.943-1.019)	0.37	0.96	(0.888-1.039)
rs4693617	4	84291488	G	A	0.428	0.827326	0.00015	1.04	(1.021-1.061)	7.3e-05	1.05	(1.031-1.072)	0.0055	1.06	(1.021-1.104)
rs72652738	4	84291882	G	A	0.04	0.831529	0.3	0.97	(0.915-1.029)	0.33	0.97	(0.915-1.029)	0.41	1.04	(0.944-1.148)
rs150732665	4	84292098	T	C	0.016	0.81339	0.53	0.97	(0.897-1.05)	0.4	0.96	(0.871-1.06)	0.98	1	(0.855-1.17)
rs72652739	4	84292241	T	C	0.108	0.881356	0.25	0.98	(0.943-1.019)	0.2	0.97	(0.933-1.009)	0.8	0.99	(0.934-1.05)
rs4235060	4	84292477	A	G	0.919	0.848324	0.025	1.04	(1.001-1.082)	0.0041	1.07	(1.031-1.115)	0.56	1.02	(0.943-1.103)
rs149928350	4	84292574	C	A	0.008	0.364622	0.76	1.03	(0.864-1.229)	0.97	1	(0.806-1.241)	0.89	0.98	(0.702-1.368)
rs4580643	4	84292979	A	C	0.401	0.787596	0.075	0.98	(0.961-1)	0.099	0.98	(0.961-1)	0.066	0.96	(0.924-0.999)
rs183606958	4	84293134	A	T	0.001	0.415407	0.57	1.14	(0.726-1.787)	0.88	1.04	(0.613-1.767)	0.79	1.13	(0.467-2.724)
rs72942369	4	84293209	T	G	0.002	0.300261	0.39	0.83	(0.548-1.248)	0.24	0.73	(0.432-1.245)	0.22	0.57	(0.23-1.393)
rs12498390	4	84293235	G	A	0.007	0.366358	0.89	1.01	(0.847-1.205)	0.5	0.92	(0.744-1.145)	0.96	0.99	(0.696-1.409)
rs11721626	4	84293238	G	C	0.008	0.60963	0.17	1.1	(0.963-1.268)	0.26	1.09	(0.935-1.28)	0.37	1.13	(0.857-1.483)
rs114268891	4	84293331	G	A	0.011	0.412627	0.76	0.98	(0.855-1.124)	0.84	1.02	(0.872-1.193)	0.093	0.78	(0.58-1.045)
chr4:84293524:D	4	84293524	TC	T	0.588	0.670257	0.00024	0.96	(0.942-0.98)	0.0019	0.96	(0.942-0.98)	6.5e-05	0.91	(0.879-0.95)
rs141171664	4	84293579	C	T	0.002	0.413289	0.52	1.1	(0.824-1.483)	0.36	1.17	(0.825-1.67)	0.16	1.49	(0.862-2.583)
rs13137312	4	84293612	A	G	0.014	0.81145	0.51	1.03	(0.953-1.114)	0.37	1.05	(0.953-1.16)	0.33	1.08	(0.926-1.267)
rs56336141	4	84293694	A	G	0.001	0.327283	0.35	1.27	(0.779-2.075)	0.48	1.25	(0.679-2.288)	0.93	1.04	(0.414-2.615)
rs7683970	4	84294277	C	A	0.986	0.461383	0.65	1.03	(0.916-1.159)	0.26	1.08	(0.944-1.243)	0.35	0.9	(0.722-1.111)
rs139351612	4	84294653	T	C	0.002	0.653069	0.66	0.94	(0.716-1.239)	0.67	0.93	(0.668-1.301)	0.98	1.01	(0.595-1.715)
rs11947523	4	84294834	T	C	0.042	0.831413	0.43	0.98	(0.924-1.04)	0.45	0.98	(0.924-1.04)	0.34	1.05	(0.953-1.16)
rs111764116	4	84294979	A	C	0.003	0.496937	0.25	0.86	(0.648-1.121)	0.077	0.74	(0.531-1.034)	0.41	0.79	(0.446-1.389)
chr4:84295178:I	4	84295178	C	CA	0.85	0.919068	0.033	1.03	(1.01-1.051)	0.0067	1.05	(1.011-1.093)	0.19	1.04	(0.981-1.104)
rs12650866	4	84295261	A	C	0.81	1	0.03	1.03	(1.01-1.051)	0.0078	1.04	(1.021-1.061)	0.61	1.01	(0.971-1.05)
rs10020648	4	84295291	C	A	0.811	0.996133	0.025	1.03	(1.01-1.051)	0.0071	1.04	(1.021-1.061)	0.54	1.01	(0.971-1.05)
rs181761676	4	84295625	G	A	0.004	0.563131	0.23	1.12	(0.936-1.332)	0.34	1.12	(0.9-1.385)	0.87	1.03	(0.71-1.495)
rs145994574	4	84295688	C	T	0.037	0.845154	0.25	0.97	(0.915-1.029)	0.3	0.97	(0.915-1.029)	0.45	1.04	(0.944-1.148)
rs139898864	4	84296054	A	C	0.009	0.429767	0.16	1.11	(0.954-1.306)	0.028	1.22	(1.024-1.457)	0.35	1.15	(0.857-1.543)
rs181064668	4	84296699	G	T	0.002	0.540279	0.054	0.72	(0.515-1.003)	0.34	0.82	(0.542-1.236)	0.34	0.72	(0.369-1.4)
chr4:84296774:D	4	84296774	TC	T	0.977	0.510063	0.13	1.07	(0.992-1.16)	0.073	1.11	(1.002-1.219)	0.77	1.02	(0.855-1.217)
rs11947551	4	84297369	G	A	0.001	0.301912	0.63	1.13	(0.691-1.84)	0.81	0.93	(0.508-1.712)	0.67	1.21	(0.51-2.865)
rs148951327	4	84297386	A	G	0.007	0.4253	0.84	1.02	(0.855-1.217)	1	1	(0.806-1.241)	0.46	1.14	(0.816-1.589)
chr4:84297662:D	4	84297662	GC	G	0.071	0.89156	0.45	0.99	(0.943-1.019)	0.49	0.98	(0.943-1.019)	0.2	0.95	(0.88-1.029)
rs4693618	4	84297853	G	A	0.822	0.910379	0.013	1.03	(1.01-1.051)	0.0039	1.05	(1.011-1.093)	0.37	1.02	(0.962-1.082)
rs4693619	4	84297875	A	G	0.975	0.501828	0.23	1.05	(0.972-1.137)	0.081	1.09	(0.992-1.207)	0.95	1	(0.838-1.193)
rs13128996	4	84298192	A	G	0.085	0.904739	0.022	0.96	(0.924-0.999)	0.0056	0.94	(0.906-0.979)	0.77	0.99	(0.915-1.071)
rs150290823	4	84298312	C	A	0.001	0.757313	0.0079	1.45	(1.1-1.905)	0.0075	1.55	(1.113-2.167)	0.0037	1.97	(1.233-3.159)
rs9992646	4	84298468	G	C	0.085	0.904741	0.022	0.96	(0.924-0.999)	0.0055	0.94	(0.906-0.979)	0.77	0.99	(0.915-1.071)
rs28758733	4	84298672	G	A	0.085	0.90834	0.022	0.96	(0.924-0.999)	0.0061	0.94	(0.906-0.979)	0.72	0.99	(0.915-1.071)
rs28733459	4	84298948	A	G	0.085	0.904741	0.021	0.96	(0.924-0.999)	0.0055	0.94	(0.906-0.979)	0.77	0.99	(0.915-1.071)
rs183975877	4	84299058	C	T	0.001	0.423549	0.79	1.06	(0.69-1.634)	0.43	1.22	(0.748-1.994)	0.7	0.84	(0.356-1.999)
rs141737374	4	84299146	T	C	0.004	0.652068	0.81	0.98	(0.822-1.169)	0.91	1.01	(0.814-1.253)	0.43	0.86	(0.593-1.249)
rs13113589	4	84299376	G	T	0.085	0.906672	0.025	0.96	(0.924-0.999)	0.0065	0.94	(0.906-0.979)	0.73	0.99	(0.915-1.071)
rs6843371	4	84299447	G	A	0.827	0.927988	0.01	1.03	(1.01-1.051)	0.0035	1.05	(1.011-1.093)	0.32	1.03	(0.972-1.093)
rs62303746	4	84299477	C	A	0.274	0.879172	0.0051	1.03	(1.01-1.051)	0.0058	1.04	(1.021-1.061)	0.055	1.04	(1.001-1.082)
rs75709011	4	84299522	C	T	0.009	0.399896	0.56	0.95	(0.813-1.113)	0.27	0.9	(0.736-1.09)	1	1	(0.731-1.368)
rs118020317	4	84299523	G	A	0.004	0.683948	0.19	0.89	(0.743-1.058)	0.12	0.84	(0.68-1.047)	0.97	1.01	(0.71-1.437)
rs148476702	4	84299817	G	T	0.016	0.824358	0.42	0.97	(0.897-1.05)	0.27	0.94	(0.854-1.039)	0.89	1.01	(0.863-1.182)
rs6846107	4	84300029	C	T	0.827	0.927814	0.01	1.03	(1.01-1.051)	0.0034	1.05	(1.011-1.093)	0.32	1.03	(0.972-1.093)
rs72652747	4	84300118	C	T	0.012	0.546003	0.33	1.06	(0.944-1.194)	0.33	1.07	(0.935-1.23)	0.49	1.08	(0.856-1.371)
rs145352238	4	84300286	C	T	0.014	0.539264	0.24	1.07	(0.963-1.171)	0.5	1.04	(0.907-1.194)	0.33	1.11	(0.891-1.371)
rs7437401	4	84300574	A	G	0.827	0.922199	0.013	1.03	(1.01-1.051)	0.005	1.04	(1.001-1.082)	0.33	1.03	(0.972-1.093)
rs114690011	4	84300748	T	C	0.025	0.537763	0.48	1.03	(0.953-1.114)	0.22	1.06	(0.963-1.171)	0.76	0.97	(0.83-1.135)
rs149002390	4	84300915	A	G	0.001	0.40832	0.93	1.02	(0.676-1.54)	0.51	1.17	(0.733-1.878)	0.57	1.26	(0.575-2.757)
rs7437637	4	84301204	A	G	0.073	0.898774	0.29	0.98	(0.943-1.019)	0.34	0.98	(0.943-1.019)	0.16	0.95	(0.88-1.029)
rs79307454	4	84301214	T	C	0.003	0.497828	0.96	1.01	(0.783-1.303)	0.84	1.03	(0.768-1.383)	0.31	0.76	(0.437-1.308)
rs13104478	4	84301323	A	G	0.828	0.926949	0.01	1.03	(1.01-1.051)	0.0034	1.05	(1.011-1.093)	0.32	1.03	(0.972-1.093)
rs4693621	4	84302148	T	C	0.941	0.470285	0.81	1.01	(0.952-1.071)	0.3	1.04	(0.962-1.126)	0.12	0.91	(0.813-1.028)
rs28661743	4	84302276	C	T	0.085	0.905263	0.019	0.96	(0.924-0.999)	0.0047	0.94	(0.906-0.979)	0.75	0.99	(0.915-1.071)
rs34740040	4	84303039	T	C	0.085	0.90538	0.019	0.96	(0.924-0.999)	0.0047	0.94	(0.906-0.979)	0.75	0.99	(0.915-1.071)
rs114928684	4	84303096	T	C	0.074	0.898075	0.26	0.98	(0.943-1.019)	0.31	0.98	(0.943-1.019)	0.14	0.94	(0.871-1.019)
rs187180726	4	84303245	C	A	0.006	0.406519	0.47	0.93	(0.766-1.134)	0.16	0.84	(0.667-1.067)	0.9	1.02	(0.717-1.452)
rs75577182	4	84303280	A	T	0.074	0.897059	0.27	0.98	(0.943-1.019)	0.34	0.98	(0.943-1.019)	0.14	0.94	(0.871-1.019)
rs116006104	4	84303829	C	G	0.004	0.57395	0.84	1.02	(0.839-1.241)	0.78	1.03	(0.814-1.304)	0.25	1.23	(0.867-1.756)
rs62303747	4	84304009	G	A	0.014	0.703781	0.00042	1.18	(1.064-1.294)	0.022	1.14	(1.012-1.281)	2.6e-06	1.49	(1.275-1.745)
rs34320897	4	84304192	T	C	0.013	0.864325	0.052	1.09	(1.012-1.183)	0.037	1.12	(1.012-1.231)	0.16	1.13	(0.964-1.319)
rs190691609	4	84304676	G	A	0.003	0.473735	0.76	0.96	(0.73-1.264)	0.83	1.04	(0.761-1.424)	0.5	1.19	(0.726-1.935)
rs77010183	4	84304719	C	A	0.074	0.898513	0.26	0.98	(0.943-1.019)	0.31	0.98	(0.943-1.019)	0.13	0.94	(0.871-1.019)
rs6831180	4	84304734	C	T	0.172	0.928309	0.0075	0.97	(0.942-0.98)	0.0029	0.95	(0.915-0.989)	0.26	0.97	(0.915-1.029)
chr4:84304907:I	4	84304907	C	CT	0.029	0.804665	0.85	1.01	(0.952-1.071)	0.96	1	(0.925-1.082)	0.36	0.94	(0.837-1.059)
rs71613167	4	84305316	C	A	0.013	0.864921	0.052	1.09	(1.012-1.183)	0.037	1.12	(1.012-1.231)	0.16	1.13	(0.964-1.319)
rs190770047	4	84305408	C	T	0.011	0.586039	0.95	1	(0.889-1.125)	0.54	1.04	(0.907-1.194)	0.23	0.87	(0.687-1.1)
rs4693622	4	84305773	T	A	0.016	0.585697	0.072	1.09	(0.992-1.207)	0.11	1.09	(0.973-1.231)	0.27	1.12	(0.918-1.358)
rs72652752	4	84306256	C	T	0.033	0.762439	0.15	0.96	(0.906-1.019)	0.094	0.94	(0.871-1.019)	0.39	1.05	(0.935-1.182)
rs143020400	4	84306371	C	T	0.009	0.396334	0.63	0.96	(0.821-1.124)	0.31	0.9	(0.744-1.101)	0.96	1.01	(0.738-1.382)
rs114501966	4	84306455	G	A	0.073	0.911059	0.22	0.98	(0.943-1.019)	0.28	0.98	(0.943-1.019)	0.11	0.94	(0.871-1.019)
rs115646237	4	84306512	C	A	0.072	0.908855	0.23	0.98	(0.943-1.019)	0.3	0.98	(0.943-1.019)	0.12	0.94	(0.871-1.019)
rs6822815	4	84307262	G	C	0.158	0.922287	0.0076	0.96	(0.942-0.98)	0.0034	0.95	(0.915-0.989)	0.15	0.96	(0.906-1.019)
rs76455193	4	84307776	A	T	0.072	0.913147	0.21	0.98	(0.943-1.019)	0.27	0.97	(0.933-1.009)	0.11	0.94	(0.871-1.019)
rs73830635	4	84308174	A	G	0.074	0.908705	0.24	0.98	(0.943-1.019)	0.31	0.98	(0.943-1.019)	0.12	0.94	(0.871-1.019)
rs11943334	4	84308183	A	G	0.171	0.935452	0.0055	0.96	(0.942-0.98)	0.0022	0.95	(0.915-0.989)	0.23	0.97	(0.915-1.029)
rs141346068	4	84308325	A	T	0.007	0.602348	0.31	0.93	(0.805-1.059)	0.3	0.91	(0.766-1.09)	0.37	1.13	(0.857-1.483)
rs6818482	4	84308661	T	G	0.171	0.934684	0.0051	0.96	(0.942-0.98)	0.002	0.95	(0.915-0.989)	0.23	0.97	(0.915-1.029)
rs17006766	4	84308727	G	A	0.072	0.913518	0.21	0.98	(0.943-1.019)	0.27	0.97	(0.933-1.009)	0.1	0.94	(0.871-1.019)
rs77879670	4	84308852	C	T	0.034	0.652333	0.2	1.04	(0.981-1.104)	0.14	1.06	(0.982-1.148)	0.67	1.03	(0.916-1.159)
rs138201180	4	84309600	T	C	0.001	0.76726	0.0084	1.44	(1.089-1.886)	0.0087	1.54	(1.123-2.103)	0.0037	1.97	(1.258-3.098)
rs2132095	4	84310306	T	G	0.563	1	0.00083	0.97	(0.952-0.99)	0.00091	0.96	(0.942-0.98)	0.011	0.95	(0.915-0.989)
rs142508528	4	84310478	T	C	0.002	0.353963	0.78	0.96	(0.682-1.327)	0.88	0.97	(0.656-1.436)	0.4	1.28	(0.713-2.312)
rs10516684	4	84310711	G	A	0.076	0.902458	0.14	0.97	(0.933-1.009)	0.2	0.97	(0.933-1.009)	0.12	0.94	(0.871-1.019)
rs77506932	4	84310714	G	A	0.01	0.534886	0.72	1.02	(0.889-1.17)	0.73	1.03	(0.881-1.205)	0.58	1.07	(0.831-1.384)
rs9990803	4	84310837	T	C	0.085	0.911432	0.015	0.96	(0.924-0.999)	0.0044	0.94	(0.906-0.979)	0.63	0.98	(0.906-1.06)
rs77307260	4	84311154	C	T	0.015	0.473229	0.76	0.98	(0.871-1.103)	0.99	1	(0.872-1.147)	0.28	0.89	(0.715-1.1)
rs187926434	4	84311252	A	C	0.002	0.411902	0.41	1.15	(0.824-1.605)	0.59	0.9	(0.594-1.352)	0.57	1.2	(0.639-2.242)
rs190796347	4	84312101	G	A	0.007	0.431559	0.57	0.95	(0.797-1.135)	0.92	0.99	(0.798-1.228)	0.075	0.7	(0.476-1.043)
rs17006773	4	84312225	G	A	0.001	0.353781	0.59	1.13	(0.733-1.735)	0.74	1.09	(0.645-1.857)	0.96	0.98	(0.43-2.233)
rs143648483	4	84312330	A	G	0.006	0.685783	0.99	1	(0.855-1.17)	0.84	0.98	(0.822-1.169)	0.095	1.26	(0.957-1.656)
chr4:84312381:D	4	84312381	GAC	G	0.073	0.891295	0.11	0.97	(0.933-1.009)	0.17	0.97	(0.933-1.009)	0.091	0.93	(0.862-1.008)
rs77895333	4	84312382	A	G	0.075	0.908735	0.13	0.97	(0.933-1.009)	0.19	0.97	(0.933-1.009)	0.1	0.94	(0.871-1.019)
rs79746309	4	84312383	C	T	0.075	0.908733	0.13	0.97	(0.933-1.009)	0.19	0.97	(0.933-1.009)	0.1	0.94	(0.871-1.019)
rs10004897	4	84312759	G	A	0.153	0.9128	0.0061	0.96	(0.942-0.98)	0.0028	0.95	(0.915-0.989)	0.087	0.95	(0.897-1.009)
rs1908449	4	84313361	T	A	0.46	0.895081	0.0019	0.97	(0.952-0.99)	0.00038	0.96	(0.942-0.98)	0.01	0.95	(0.915-0.989)
chr4:84313393:I	4	84313393	T	TTC	0.003	0.465391	0.25	0.87	(0.687-1.1)	0.63	0.93	(0.695-1.251)	0.14	0.68	(0.411-1.138)
chr4:84313394:I	4	84313394	T	TC	0.003	0.465391	0.25	0.87	(0.687-1.1)	0.63	0.93	(0.695-1.251)	0.14	0.68	(0.411-1.138)
rs181024116	4	84313395	T	C	0.003	0.464336	0.21	0.86	(0.68-1.089)	0.6	0.92	(0.688-1.239)	0.12	0.66	(0.399-1.105)
rs2868778	4	84313574	G	A	0.289	0.86693	0.19	0.99	(0.971-1.01)	0.083	0.98	(0.961-1)	0.18	0.97	(0.933-1.009)
rs7695672	4	84314202	T	A	0.063	0.907561	0.023	0.95	(0.915-0.989)	0.0059	0.93	(0.879-0.989)	0.46	0.97	(0.897-1.05)
rs746277	4	84314972	A	C	0.082	0.937886	0.0045	0.95	(0.915-0.989)	0.029	0.95	(0.915-0.989)	0.0094	0.91	(0.845-0.988)
rs9997497	4	84315611	G	A	0.063	0.906598	0.022	0.95	(0.915-0.989)	0.0056	0.93	(0.879-0.989)	0.41	0.97	(0.897-1.05)
rs144399336	4	84315624	T	C	0.002	0.592474	0.79	1.04	(0.761-1.424)	0.85	1.04	(0.717-1.51)	0.66	1.14	(0.62-2.091)
rs10020814	4	84315819	C	A	0.146	0.922263	0.00017	0.95	(0.933-0.97)	0.00036	0.94	(0.906-0.979)	0.0092	0.93	(0.879-0.989)
rs78730890	4	84315988	T	C	0.081	0.941804	0.0042	0.95	(0.915-0.989)	0.023	0.95	(0.915-0.989)	0.013	0.91	(0.845-0.988)
rs13106711	4	84316524	T	C	0.063	0.906848	0.02	0.95	(0.915-0.989)	0.0053	0.93	(0.879-0.989)	0.41	0.97	(0.897-1.05)
rs112794983	4	84316675	A	G	0.006	0.475108	0.022	1.22	(1.024-1.457)	0.032	1.25	(1.024-1.516)	0.056	1.35	(0.986-1.847)
rs190875195	4	84316697	C	T	0.029	0.4532	0.28	1.05	(0.972-1.137)	0.14	1.07	(0.972-1.183)	0.78	1.02	(0.872-1.193)
rs182221534	4	84316722	C	T	0.013	0.529486	0.99	1	(0.889-1.125)	0.84	1.01	(0.881-1.159)	0.95	1.01	(0.798-1.278)
rs187186693	4	84316770	G	C	0.004	0.811738	0.66	1.04	(0.89-1.218)	0.94	1.01	(0.83-1.229)	0.11	1.27	(0.947-1.706)
rs115940108	4	84316990	C	T	0.014	0.83865	0.42	0.96	(0.888-1.039)	0.92	1.01	(0.916-1.114)	0.13	0.87	(0.729-1.037)
rs6843231	4	84317318	T	C	0.145	0.925073	0.00012	0.95	(0.933-0.97)	0.00026	0.94	(0.906-0.979)	0.012	0.93	(0.879-0.989)
rs145023754	4	84317407	C	G	0.001	0.512485	0.83	0.96	(0.662-1.394)	0.66	0.9	(0.576-1.42)	0.91	1.04	(0.514-2.108)
rs142066996	4	84317497	C	T	0.003	0.604399	0.025	0.78	(0.634-0.976)	0.042	0.76	(0.574-0.994)	0.33	0.8	(0.521-1.235)
rs71613169	4	84317517	T	C	0.054	0.93862	0.14	1.03	(0.991-1.072)	0.033	1.05	(0.991-1.115)	1	1	(0.925-1.082)
rs7681313	4	84317759	A	C	0.145	0.925129	0.00012	0.95	(0.933-0.97)	0.00026	0.94	(0.906-0.979)	0.012	0.93	(0.879-0.989)
rs77945406	4	84317937	A	G	0.081	0.940979	0.0042	0.95	(0.915-0.989)	0.024	0.95	(0.915-0.989)	0.012	0.91	(0.845-0.988)
rs187742408	4	84317949	C	T	0.002	0.672127	0.04	1.29	(1.015-1.624)	0.13	1.25	(0.929-1.672)	0.26	1.3	(0.826-2.036)
rs115549945	4	84318206	G	A	0.014	0.633337	0.94	1	(0.907-1.103)	0.88	0.99	(0.88-1.114)	0.79	1.03	(0.847-1.254)
rs11933249	4	84318421	T	C	0.145	0.925236	0.00012	0.95	(0.933-0.97)	0.00027	0.94	(0.906-0.979)	0.012	0.93	(0.879-0.989)
rs143172872	4	84318465	C	T	0.082	0.933888	0.0046	0.95	(0.915-0.989)	0.027	0.95	(0.915-0.989)	0.012	0.91	(0.845-0.988)
rs13121352	4	84318520	T	C	0.062	0.913315	0.014	0.95	(0.915-0.989)	0.0036	0.93	(0.879-0.989)	0.49	0.97	(0.897-1.05)
rs147595094	4	84318709	T	C	0.001	0.336589	0.21	1.36	(0.852-2.182)	0.35	1.3	(0.749-2.245)	0.84	0.9	(0.346-2.364)
rs143565279	4	84319237	A	G	0.062	0.914132	0.015	0.95	(0.915-0.989)	0.0038	0.93	(0.879-0.989)	0.53	0.97	(0.897-1.05)
rs187341410	4	84319354	C	T	0.003	0.365146	0.25	0.85	(0.648-1.121)	0.22	0.82	(0.587-1.142)	0.4	0.79	(0.454-1.362)
rs146796823	4	84319387	A	C	0.002	0.712754	0.75	0.96	(0.759-1.216)	0.43	0.9	(0.681-1.179)	0.18	1.32	(0.877-1.997)
rs181526573	4	84319485	C	T	0.002	0.5754	0.47	0.9	(0.688-1.191)	0.5	0.9	(0.642-1.25)	0.89	1.04	(0.625-1.733)
rs185982299	4	84319486	G	A	0.005	0.363535	0.49	0.93	(0.744-1.145)	0.64	0.94	(0.73-1.215)	0.38	0.82	(0.522-1.285)
rs186360920	4	84320038	A	T	0.001	0.555026	0.8	1.05	(0.724-1.526)	0.69	1.08	(0.718-1.635)	0.36	0.7	(0.325-1.498)
rs138217322	4	84320582	T	C	0.066	0.900146	0.0062	0.95	(0.906-0.979)	0.0013	0.92	(0.888-0.96)	0.51	0.97	(0.897-1.05)
rs143515708	4	84320657	A	G	0.145	0.925541	0.00011	0.95	(0.933-0.97)	0.00026	0.94	(0.906-0.979)	0.012	0.93	(0.879-0.989)
rs148375490	4	84320675	G	A	0.016	0.46804	0.32	0.95	(0.837-1.059)	0.41	0.95	(0.829-1.091)	0.6	0.94	(0.759-1.168)
rs137879782	4	84321516	A	G	0.062	0.914288	0.015	0.95	(0.915-0.989)	0.0036	0.93	(0.879-0.989)	0.52	0.97	(0.897-1.05)
rs187264736	4	84321564	C	T	0.002	0.588429	0.57	0.93	(0.723-1.203)	0.62	0.93	(0.709-1.227)	0.06	0.59	(0.34-1.019)
rs143424161	4	84321666	G	A	0.002	0.529638	0.39	0.89	(0.674-1.167)	0.89	0.98	(0.702-1.368)	0.87	0.96	(0.566-1.631)
rs116600688	4	84321891	C	T	0.081	0.943053	0.0042	0.95	(0.915-0.989)	0.023	0.95	(0.915-0.989)	0.013	0.91	(0.845-0.988)
rs188371495	4	84322384	C	T	0.041	0.803903	0.0012	0.92	(0.862-0.969)	0.01	0.92	(0.87-0.979)	0.043	0.9	(0.812-0.988)
rs144564046	4	84322895	G	A	0.082	0.939828	0.0044	0.95	(0.915-0.989)	0.028	0.95	(0.915-0.989)	0.0094	0.91	(0.845-0.988)
rs138989730	4	84323235	C	A	0.063	0.913311	0.014	0.95	(0.915-0.989)	0.0035	0.93	(0.879-0.989)	0.48	0.97	(0.897-1.05)
rs140460460	4	84323285	C	T	0.018	0.637552	0.19	1.06	(0.963-1.171)	0.092	1.09	(0.992-1.207)	0.3	1.09	(0.917-1.305)
rs79962758	4	84323492	A	T	0.063	0.913336	0.014	0.95	(0.915-0.989)	0.0035	0.93	(0.879-0.989)	0.48	0.97	(0.897-1.05)
rs182752655	4	84323650	G	C	0.072	0.905012	0.013	0.95	(0.915-0.989)	0.051	0.95	(0.915-0.989)	0.031	0.92	(0.854-0.998)
rs151060003	4	84323819	T	C	0.002	0.460339	0.99	1	(0.745-1.342)	0.86	1.03	(0.724-1.466)	0.12	0.61	(0.324-1.136)
rs80184328	4	84323877	A	G	0.012	0.512774	0.83	1.01	(0.898-1.136)	0.74	1.02	(0.889-1.17)	0.64	0.94	(0.744-1.191)
rs6832072	4	84324036	A	G	0.128	0.885077	0.00069	0.95	(0.915-0.989)	0.00078	0.94	(0.906-0.979)	0.029	0.93	(0.879-0.989)
rs138875039	4	84324375	T	C	0.063	0.913402	0.014	0.95	(0.915-0.989)	0.0035	0.93	(0.879-0.989)	0.48	0.97	(0.897-1.05)
rs11726528	4	84324801	C	A	0.463	0.906768	9.8e-05	0.96	(0.942-0.98)	0.00012	0.95	(0.933-0.97)	0.003	0.94	(0.906-0.979)
rs111569290	4	84324836	C	A	0.075	0.895187	0.0033	0.94	(0.906-0.979)	0.021	0.95	(0.915-0.989)	0.0094	0.9	(0.837-0.979)
chr4:84325180:I	4	84325180	A	AT	0.042	0.647523	0.41	1.02	(0.962-1.082)	0.66	1.02	(0.943-1.103)	0.14	1.09	(0.973-1.231)
rs72652754	4	84325183	A	T	0.042	0.647712	0.44	1.02	(0.962-1.082)	0.71	1.01	(0.934-1.092)	0.15	1.08	(0.963-1.218)
chr4:84325382:D	4	84325382	GCTCT	G	0.001	0.507951	0.94	1.01	(0.696-1.466)	0.99	1	(0.625-1.601)	0.62	0.82	(0.374-1.793)
chr4:84325447:D	4	84325447	TAG	T	0.02	0.459227	0.95	1	(0.907-1.103)	0.98	1	(0.889-1.125)	0.65	0.95	(0.782-1.157)
rs10001997	4	84325475	A	G	0.146	0.932867	0.00014	0.95	(0.933-0.97)	0.00035	0.94	(0.906-0.979)	0.0093	0.93	(0.879-0.989)
rs78378517	4	84325580	A	C	0.082	0.952485	0.0058	0.95	(0.915-0.989)	0.033	0.95	(0.915-0.989)	0.011	0.91	(0.845-0.988)
rs17006780	4	84325901	A	G	0.063	0.910029	0.019	0.95	(0.915-0.989)	0.0048	0.93	(0.879-0.989)	0.5	0.97	(0.897-1.05)
rs11934745	4	84326013	A	G	0.146	0.933072	0.00014	0.95	(0.933-0.97)	0.00035	0.94	(0.906-0.979)	0.0093	0.93	(0.879-0.989)
rs186631364	4	84326294	C	T	0.002	0.670453	0.044	1.28	(1.015-1.624)	0.13	1.25	(0.929-1.672)	0.28	1.28	(0.818-2.015)
rs79294964	4	84326610	T	A	0.01	0.456648	0.2	1.09	(0.954-1.255)	0.054	1.17	(1.003-1.373)	0.3	1.15	(0.892-1.484)
rs189622564	4	84327184	T	C	0.001	0.504637	0.8	1.05	(0.697-1.587)	0.59	0.88	(0.538-1.433)	0.79	0.9	(0.401-2.001)
rs7665182	4	84327254	T	C	0.144	0.933819	0.0001	0.95	(0.923-0.96)	0.00022	0.94	(0.906-0.979)	0.012	0.93	(0.879-0.989)
rs7682729	4	84327256	C	T	0.144	0.93382	0.0001	0.95	(0.923-0.96)	0.00022	0.94	(0.906-0.979)	0.012	0.93	(0.879-0.989)
chr4:84327758:I	4	84327758	A	AT	0.146	0.933656	0.00014	0.95	(0.933-0.97)	0.00034	0.94	(0.906-0.979)	0.0097	0.93	(0.879-0.989)
rs17006788	4	84327981	C	T	0.063	0.914243	0.014	0.95	(0.915-0.989)	0.0034	0.93	(0.879-0.989)	0.49	0.97	(0.897-1.05)
rs17006791	4	84328028	T	G	0.012	0.539302	0.87	1.01	(0.898-1.136)	0.77	1.02	(0.889-1.17)	0.71	0.96	(0.759-1.216)
rs17006792	4	84328283	A	G	0.083	0.953778	0.0068	0.95	(0.915-0.989)	0.043	0.96	(0.924-0.999)	0.0075	0.9	(0.837-0.979)
rs62303752	4	84328734	G	A	0.034	0.617322	0.12	1.05	(0.991-1.115)	0.28	1.04	(0.962-1.126)	0.078	1.12	(0.992-1.256)
rs76181963	4	84329082	G	A	0.082	0.956738	0.0052	0.95	(0.915-0.989)	0.03	0.95	(0.915-0.989)	0.0097	0.91	(0.845-0.988)
rs11940490	4	84329350	T	C	0.062	0.915811	0.015	0.95	(0.915-0.989)	0.0038	0.93	(0.879-0.989)	0.54	0.97	(0.897-1.05)
rs114826987	4	84329444	C	T	0.018	0.93466	0.56	0.98	(0.906-1.06)	0.54	0.97	(0.897-1.05)	0.51	1.05	(0.916-1.206)
chr4:84329922:I	4	84329922	G	GA	0.02	0.447491	0.12	0.92	(0.837-1.018)	0.056	0.89	(0.789-0.998)	0.3	0.9	(0.736-1.09)
rs17006802	4	84330059	A	G	0.082	0.961827	0.005	0.95	(0.915-0.989)	0.029	0.95	(0.915-0.989)	0.0096	0.91	(0.845-0.988)
rs28734496	4	84330475	G	A	0.062	0.920501	0.013	0.95	(0.915-0.989)	0.0036	0.93	(0.879-0.989)	0.48	0.97	(0.897-1.05)
rs58580967	4	84330731	C	A	0.084	0.96403	0.0063	0.95	(0.915-0.989)	0.04	0.96	(0.924-0.999)	0.0076	0.91	(0.845-0.988)
rs143473588	4	84330733	A	G	0.002	0.593099	0.62	0.94	(0.73-1.215)	0.67	0.94	(0.716-1.239)	0.064	0.59	(0.343-1.029)
chr4:84330739:D	4	84330739	AC	A	0.009	0.867281	0.99	1	(0.907-1.103)	0.86	1.01	(0.898-1.136)	0.92	1.01	(0.814-1.253)
rs139959341	4	84331246	C	T	0.01	0.457562	0.16	1.1	(0.963-1.268)	0.044	1.19	(1.013-1.387)	0.27	1.16	(0.901-1.499)
rs11942068	4	84331442	A	C	0.084	0.968011	0.0063	0.95	(0.915-0.989)	0.039	0.96	(0.924-0.999)	0.0078	0.91	(0.845-0.988)
rs112350613	4	84331443	T	C	0.014	0.433373	0.15	0.92	(0.813-1.028)	0.0079	0.82	(0.7-0.958)	0.58	0.93	(0.737-1.18)
chr4:84331671:I	4	84331671	C	CAG	0.084	0.968535	0.0062	0.95	(0.915-0.989)	0.039	0.96	(0.924-0.999)	0.0076	0.91	(0.845-0.988)
rs4693623	4	84331768	T	C	0.426	1	0.0015	0.97	(0.952-0.99)	0.0091	0.97	(0.952-0.99)	0.002	0.94	(0.906-0.979)
rs13144420	4	84331865	G	A	0.054	0.957506	0.16	1.03	(0.991-1.072)	0.049	1.05	(0.991-1.115)	0.89	1.01	(0.934-1.092)
rs34022240	4	84331989	T	C	0.146	0.944461	0.00012	0.95	(0.933-0.97)	0.00029	0.94	(0.906-0.979)	0.0093	0.93	(0.879-0.989)
rs56127045	4	84332404	T	C	0.083	0.968326	0.0063	0.95	(0.915-0.989)	0.039	0.96	(0.924-0.999)	0.0081	0.91	(0.845-0.988)
rs191085202	4	84332463	A	T	0.012	0.481767	0.36	1.06	(0.944-1.194)	0.33	1.07	(0.917-1.255)	0.46	0.91	(0.708-1.179)
chr4:84332757:I	4	84332757	A	AAAAT	0.002	0.445636	0.59	1.08	(0.807-1.454)	0.58	1.11	(0.777-1.573)	0.45	0.8	(0.455-1.417)
rs4546234	4	84334065	G	C	0.023	0.884296	0.9	1	(0.943-1.061)	0.94	1	(0.925-1.082)	0.54	1.04	(0.907-1.194)
rs116381231	4	84334072	C	T	0.001	0.431669	0.52	1.13	(0.777-1.636)	0.15	1.38	(0.895-2.12)	0.32	1.42	(0.701-2.874)
rs76825401	4	84334746	C	T	0.008	0.85532	0.01	0.86	(0.765-0.968)	0.14	0.9	(0.789-1.038)	0.049	0.79	(0.628-1.005)
rs7687840	4	84334767	C	G	0.084	0.960827	0.0071	0.95	(0.915-0.989)	0.028	0.95	(0.915-0.989)	0.017	0.92	(0.854-0.998)
rs72944424	4	84334971	A	G	0.004	0.610748	0.013	1.27	(1.066-1.516)	0.00097	1.45	(1.167-1.796)	0.4	1.16	(0.816-1.653)
rs150307831	4	84335131	C	G	0.003	0.701316	0.029	0.78	(0.628-0.966)	0.055	0.76	(0.58-1.004)	0.24	0.76	(0.472-1.21)
rs34077115	4	84335477	A	C	0.061	0.92161	0.011	0.95	(0.915-0.989)	0.0038	0.93	(0.879-0.989)	0.36	0.96	(0.888-1.039)
rs7660537	4	84336281	C	T	0.001	0.642942	0.78	1.05	(0.739-1.496)	0.24	1.3	(0.843-1.996)	0.16	0.59	(0.279-1.24)
rs1494962	4	84336283	C	T	0.085	0.960785	0.0078	0.95	(0.915-0.989)	0.036	0.96	(0.924-0.999)	0.011	0.91	(0.845-0.988)
rs112273071	4	84336829	A	G	0.082	0.971053	0.0044	0.95	(0.915-0.989)	0.024	0.95	(0.915-0.989)	0.011	0.91	(0.845-0.988)
rs7695617	4	84337075	T	C	0.067	0.87008	0.038	0.96	(0.924-0.999)	0.13	0.96	(0.924-0.999)	0.031	0.91	(0.845-0.988)
rs149552299	4	84337094	C	T	0.044	0.660438	0.37	1.03	(0.972-1.093)	0.95	1	(0.943-1.061)	0.045	1.12	(0.992-1.256)
rs145416240	4	84337245	G	A	0.002	0.42424	0.62	0.92	(0.675-1.263)	0.96	1.01	(0.696-1.466)	0.71	0.9	(0.488-1.645)
rs114150147	4	84337408	T	G	0.061	0.920261	0.0087	0.95	(0.906-0.979)	0.0032	0.92	(0.87-0.979)	0.34	0.96	(0.888-1.039)
rs147277885	4	84337616	C	T	0.006	0.407923	0.99	1	(0.838-1.193)	0.78	1.03	(0.831-1.278)	0.79	0.95	(0.655-1.38)
rs72652755	4	84337732	C	A	0.018	0.941231	0.51	0.98	(0.906-1.06)	0.49	0.97	(0.897-1.05)	0.51	1.05	(0.916-1.206)
rs72944430	4	84338076	T	C	0.082	0.971294	0.0044	0.95	(0.915-0.989)	0.024	0.95	(0.915-0.989)	0.011	0.91	(0.845-0.988)
rs114388211	4	84338147	C	T	0.002	0.679322	0.039	1.29	(1.015-1.624)	0.13	1.25	(0.929-1.672)	0.26	1.3	(0.826-2.036)
rs115889524	4	84339212	A	C	0.021	0.68089	0.31	0.96	(0.888-1.039)	0.75	0.98	(0.889-1.081)	0.24	0.9	(0.774-1.058)
rs189015895	4	84339360	C	T	0.002	0.758504	0.3	0.86	(0.654-1.132)	0.7	1.06	(0.761-1.482)	0.3	0.72	(0.384-1.346)
rs76066751	4	84340921	C	T	0.082	0.972339	0.0046	0.95	(0.915-0.989)	0.025	0.95	(0.915-0.989)	0.01	0.91	(0.845-0.988)
rs74705968	4	84341566	G	A	0.034	0.813846	0.005	0.92	(0.87-0.979)	0.042	0.93	(0.862-1.008)	0.05	0.89	(0.789-0.998)
chr4:84341609:I	4	84341609	A	AC	0.014	0.434968	0.25	0.93	(0.829-1.049)	0.11	0.89	(0.773-1.017)	0.76	1.04	(0.823-1.317)
rs191536733	4	84341622	G	A	0.005	0.462347	0.036	1.22	(1.004-1.486)	0.012	1.32	(1.067-1.641)	0.64	0.91	(0.618-1.353)
rs143834529	4	84341628	C	T	0.012	0.44436	0.21	1.09	(0.944-1.243)	0.048	1.16	(0.993-1.359)	0.26	1.15	(0.892-1.484)
rs113009959	4	84341837	T	C	0.083	0.973135	0.0049	0.95	(0.915-0.989)	0.035	0.96	(0.924-0.999)	0.0038	0.9	(0.837-0.979)
rs113663554	4	84341857	G	A	0.083	0.975398	0.0059	0.95	(0.915-0.989)	0.036	0.96	(0.924-0.999)	0.0054	0.9	(0.837-0.979)
rs111729028	4	84341863	G	A	0.083	0.976073	0.0054	0.95	(0.915-0.989)	0.032	0.95	(0.915-0.989)	0.0064	0.9	(0.837-0.979)
rs187153448	4	84342175	G	A	0.01	0.398803	0.3	0.92	(0.789-1.08)	0.53	0.94	(0.789-1.123)	0.25	0.84	(0.61-1.143)
chr4:84342865	4	84342865	T	C	0.002	0.496735	0.11	0.75	(0.531-1.076)	0.097	0.7	(0.467-1.064)	0.96	0.98	(0.524-1.835)
rs115431889	4	84343228	A	C	0.008	0.414335	0.32	0.92	(0.789-1.08)	0.72	0.97	(0.798-1.181)	0.35	0.85	(0.611-1.189)
rs10030779	4	84343564	C	T	0.085	0.970762	0.0076	0.95	(0.915-0.989)	0.037	0.96	(0.924-0.999)	0.0071	0.91	(0.862-0.969)
rs182538347	4	84343845	C	A	0.001	0.360226	0.79	1.06	(0.69-1.634)	0.75	1.09	(0.645-1.857)	0.91	1.05	(0.444-2.49)
rs116662608	4	84344653	T	A	0.024	0.457191	0.061	1.09	(0.992-1.207)	0.054	1.11	(1.002-1.219)	0.15	1.14	(0.955-1.359)
rs77598624	4	84344767	G	A	0.011	0.771448	0.84	0.99	(0.898-1.092)	0.78	1.02	(0.907-1.148)	0.56	0.94	(0.774-1.146)
rs188681033	4	84344769	C	A	0.002	0.585816	0.027	0.74	(0.574-0.956)	0.091	0.76	(0.552-1.034)	0.59	0.88	(0.538-1.433)
rs184748196	4	84345515	C	G	0.007	0.718792	0.14	0.91	(0.789-1.038)	0.36	0.93	(0.797-1.091)	0.33	0.88	(0.681-1.133)
rs62303754	4	84345616	G	A	0.018	0.529603	0.027	1.11	(1.012-1.231)	0.057	1.12	(0.992-1.256)	0.16	1.14	(0.955-1.359)
rs149386200	4	84345696	G	A	0.011	0.580215	0.057	1.12	(0.992-1.256)	0.095	1.13	(0.983-1.293)	0.38	1.11	(0.891-1.371)
chr4:84345734:D	4	84345734	CAG	C	0.012	0.829992	0.39	1.04	(0.944-1.148)	0.25	1.07	(0.954-1.206)	0.29	1.11	(0.926-1.318)
rs144740627	4	84345735	A	G	0.023	0.837477	0.22	0.96	(0.888-1.039)	0.1	0.93	(0.862-1.008)	0.95	1	(0.872-1.147)
rs111293411	4	84346239	C	G	0.004	0.436202	0.53	1.08	(0.856-1.371)	0.19	1.2	(0.91-1.575)	0.83	0.95	(0.606-1.493)
rs188895604	4	84346305	C	T	0.005	0.557143	0.76	1.03	(0.864-1.229)	0.81	0.97	(0.782-1.204)	0.65	1.08	(0.761-1.542)
rs186277366	4	84346664	C	A	0.002	0.467008	0.56	1.09	(0.815-1.468)	0.16	1.28	(0.902-1.827)	0.38	0.76	(0.404-1.415)
rs140205919	4	84347111	A	G	0.002	0.495896	0.74	0.94	(0.675-1.314)	0.84	1.04	(0.69-1.571)	0.98	0.99	(0.519-1.89)
rs144287404	4	84347243	A	G	0.003	0.753578	0.63	0.95	(0.782-1.157)	0.94	0.99	(0.783-1.253)	0.13	0.72	(0.467-1.106)
rs185940262	4	84347327	A	G	0.003	0.557287	0.062	0.79	(0.61-1.015)	0.17	0.8	(0.586-1.098)	0.54	0.86	(0.527-1.405)
rs4693624	4	84347363	A	G	0.415	0.982515	0.0017	0.97	(0.952-0.99)	0.002	0.96	(0.942-0.98)	0.015	0.95	(0.915-0.989)
rs1565908	4	84347423	C	T	0.416	0.982523	0.0015	0.97	(0.952-0.99)	0.0019	0.96	(0.942-0.98)	0.013	0.95	(0.915-0.989)
rs183068066	4	84347560	A	G	0.005	0.463826	0.04	1.22	(1.004-1.486)	0.014	1.31	(1.056-1.625)	0.64	0.91	(0.618-1.353)
rs183804608	4	84347891	A	G	0.005	0.7362	0.0081	1.22	(1.065-1.401)	0.085	1.16	(0.974-1.386)	0.049	1.31	(0.996-1.724)
rs6535471	4	84347925	C	G	0.414	0.977236	0.001	0.97	(0.952-0.99)	0.0017	0.96	(0.942-0.98)	0.012	0.95	(0.915-0.989)
rs4263394	4	84347949	C	T	0.412	0.975352	0.0019	0.97	(0.952-0.99)	0.0022	0.96	(0.942-0.98)	0.017	0.95	(0.915-0.989)
rs184913298	4	84348402	A	G	0.002	0.415726	0.66	1.08	(0.761-1.542)	0.84	0.96	(0.624-1.479)	0.83	1.07	(0.54-2.13)
rs115050459	4	84348578	T	G	0.003	0.464673	0.85	1.02	(0.791-1.316)	0.87	1.03	(0.753-1.41)	0.59	1.14	(0.711-1.823)
rs12642149	4	84349227	T	C	0.415	0.982412	0.0017	0.97	(0.952-0.99)	0.002	0.96	(0.942-0.98)	0.016	0.95	(0.915-0.989)
rs6826913	4	84349587	C	A	0.418	0.976524	0.0013	0.97	(0.952-0.99)	0.0016	0.96	(0.942-0.98)	0.01	0.95	(0.915-0.989)
rs148289822	4	84349690	G	A	0.001	0.497215	0.061	0.69	(0.462-1.012)	0.047	0.61	(0.375-1)	0.77	0.9	(0.456-1.797)
rs4235062	4	84351153	G	A	0.519	0.953848	2.4e-06	0.95	(0.933-0.97)	2.6e-05	0.95	(0.933-0.97)	2.5e-05	0.92	(0.888-0.96)
chr4:84351478:D	4	84351478	AT	A	0.008	0.369995	0.59	1.05	(0.881-1.254)	0.55	1.06	(0.873-1.292)	0.76	1.05	(0.739-1.496)
rs185584273	4	84351847	T	A	0.001	0.434311	0.92	0.98	(0.637-1.509)	0.85	0.95	(0.56-1.615)	0.67	1.19	(0.531-2.647)
rs72652758	4	84352420	A	G	0.018	0.946391	0.47	0.97	(0.897-1.05)	0.43	0.96	(0.888-1.039)	0.46	1.05	(0.916-1.206)
rs36124852	4	84352538	T	A	0.015	0.697357	0.19	1.06	(0.963-1.171)	0.016	1.14	(1.033-1.256)	0.92	0.99	(0.83-1.181)
rs12645412	4	84352750	T	C	0.414	0.984575	0.0016	0.97	(0.952-0.99)	0.002	0.96	(0.942-0.98)	0.014	0.95	(0.915-0.989)
rs2047210	4	84353154	T	C	0.414	0.984634	0.0017	0.97	(0.952-0.99)	0.0021	0.96	(0.942-0.98)	0.014	0.95	(0.915-0.989)
rs11731424	4	84354365	T	G	0.414	0.984798	0.0016	0.97	(0.952-0.99)	0.002	0.96	(0.942-0.98)	0.014	0.95	(0.915-0.989)
rs144384173	4	84354531	A	G	0.008	0.418938	0.63	0.96	(0.805-1.146)	0.27	0.89	(0.715-1.1)	0.91	0.98	(0.702-1.368)
rs7654821	4	84354594	G	A	0.082	0.959332	0.015	0.96	(0.924-0.999)	0.048	0.96	(0.924-0.999)	0.01	0.91	(0.845-0.988)
rs191848057	4	84355096	T	G	0.003	0.433856	0.85	0.97	(0.738-1.277)	0.19	0.8	(0.575-1.12)	0.53	1.16	(0.712-1.896)
chr4:84355123:D	4	84355123	ACT	A	0.001	0.507699	0.96	1.01	(0.682-1.495)	0.37	0.81	(0.506-1.297)	0.79	0.9	(0.43-1.906)
rs113822301	4	84355244	C	T	0.025	0.572703	0.81	0.99	(0.915-1.071)	0.91	0.99	(0.898-1.092)	0.19	1.11	(0.945-1.293)
rs115231497	4	84355772	T	G	0.082	0.960276	0.014	0.96	(0.924-0.999)	0.047	0.96	(0.924-0.999)	0.01	0.91	(0.845-0.988)
rs35206598	4	84356150	T	C	0.329	0.96587	0.00039	1.04	(1.021-1.061)	0.0022	1.04	(1.021-1.061)	0.002	1.06	(1.021-1.104)
rs74644842	4	84356238	A	C	0.002	0.521861	0.7	0.94	(0.702-1.264)	0.94	1.01	(0.724-1.409)	0.97	1.01	(0.583-1.749)
rs72652760	4	84356515	T	C	0.012	0.473839	0.61	0.97	(0.863-1.092)	0.92	1.01	(0.863-1.182)	0.43	0.9	(0.694-1.156)
rs184032760	4	84356966	A	G	0.001	0.587299	0.59	0.91	(0.636-1.288)	0.6	0.89	(0.576-1.365)	0.32	1.36	(0.743-2.503)
rs950874	4	84357078	G	C	0.415	0.985334	0.0014	0.97	(0.952-0.99)	0.0019	0.96	(0.942-0.98)	0.012	0.95	(0.915-0.989)
rs188936276	4	84357108	A	G	0.004	0.627037	0.4	0.93	(0.774-1.101)	0.7	1.04	(0.839-1.291)	0.26	0.81	(0.559-1.176)
rs13115736	4	84357394	C	T	0.415	0.985361	0.0014	0.97	(0.952-0.99)	0.0019	0.96	(0.942-0.98)	0.012	0.95	(0.915-0.989)
rs2047208	4	84357543	G	T	0.996	0.896117	0.78	0.98	(0.838-1.147)	0.47	0.93	(0.782-1.112)	0.81	1.04	(0.761-1.424)
rs7653929	4	84360084	G	A	0.416	0.983408	0.0012	0.97	(0.952-0.99)	0.0019	0.96	(0.942-0.98)	0.0092	0.95	(0.915-0.989)
rs55737640	4	84360605	C	A	0.082	0.960789	0.014	0.96	(0.924-0.999)	0.047	0.96	(0.924-0.999)	0.01	0.91	(0.845-0.988)
rs148160285	4	84361178	T	G	0.007	0.527654	0.14	1.12	(0.964-1.319)	0.03	1.22	(1.024-1.457)	0.81	1.04	(0.776-1.397)
rs2868779	4	84361945	G	T	0.415	0.98606	0.0013	0.97	(0.952-0.99)	0.0019	0.96	(0.942-0.98)	0.012	0.95	(0.915-0.989)
rs190990169	4	84362434	G	A	0.006	0.395465	0.62	0.95	(0.782-1.157)	0.73	1.04	(0.823-1.317)	0.098	0.69	(0.449-1.063)
rs4693088	4	84362443	T	G	0.453	0.952785	0.00058	0.97	(0.952-0.99)	0.00065	0.96	(0.942-0.98)	0.0026	0.94	(0.906-0.979)
rs114619599	4	84362588	G	A	0.028	0.811572	0.86	0.99	(0.934-1.05)	0.54	0.98	(0.906-1.06)	0.31	0.94	(0.837-1.059)
rs193046667	4	84363060	G	C	0.003	0.812208	0.14	1.15	(0.964-1.372)	0.082	1.21	(0.975-1.5)	0.89	1.02	(0.703-1.481)
rs114630115	4	84363287	G	A	0.001	0.445797	0.86	1.04	(0.69-1.571)	0.72	1.09	(0.684-1.751)	0.5	1.31	(0.61-2.813)
rs7681202	4	84363812	C	T	0.001	0.524569	0.46	0.86	(0.57-1.299)	0.86	0.95	(0.571-1.583)	0.58	0.79	(0.356-1.775)
rs35698510	4	84363855	C	T	0.414	0.990001	0.0014	0.97	(0.952-0.99)	0.0018	0.96	(0.942-0.98)	0.014	0.95	(0.915-0.989)
rs13108023	4	84364109	G	C	0.414	0.990459	0.0013	0.97	(0.952-0.99)	0.0018	0.96	(0.942-0.98)	0.013	0.95	(0.915-0.989)
rs189770800	4	84364435	T	C	0.006	0.500607	0.69	0.97	(0.805-1.146)	0.46	0.92	(0.744-1.145)	0.5	1.13	(0.808-1.573)
rs6845316	4	84364604	C	T	0.082	0.96384	0.0092	0.95	(0.915-0.989)	0.032	0.95	(0.915-0.989)	0.0085	0.91	(0.845-0.988)
rs7665103	4	84364751	A	G	0.415	0.992408	0.0012	0.97	(0.952-0.99)	0.0018	0.96	(0.942-0.98)	0.013	0.95	(0.915-0.989)
rs6535473	4	84364808	T	C	0.496	0.983941	7.4e-06	0.96	(0.942-0.98)	3e-05	0.95	(0.933-0.97)	0.00013	0.93	(0.897-0.97)
rs7688416	4	84365112	C	T	0.413	0.9904	0.0014	0.97	(0.952-0.99)	0.002	0.96	(0.942-0.98)	0.014	0.95	(0.915-0.989)
chr4:84365644:D	4	84365644	CT	C	0.416	0.960077	0.029	1.02	(1-1.04)	0.045	1.02	(1-1.04)	0.12	1.03	(0.991-1.072)
rs142696490	4	84365669	G	A	0.01	0.451001	0.19	1.1	(0.954-1.255)	0.044	1.17	(1.003-1.373)	0.21	1.19	(0.919-1.529)
rs4693625	4	84366367	G	A	0.415	1	0.0016	0.97	(0.952-0.99)	0.0025	0.96	(0.942-0.98)	0.014	0.95	(0.915-0.989)
rs11099599	4	84367050	G	A	0.497	0.990336	1.2e-05	0.96	(0.942-0.98)	4.6e-05	0.95	(0.933-0.97)	0.00015	0.93	(0.897-0.97)
chr4:84367222	4	84367222	T	C	0.001	0.430955	0.67	0.92	(0.618-1.353)	0.55	0.87	(0.543-1.392)	0.78	0.89	(0.389-2.02)
rs11099600	4	84367286	G	A	0.497	0.990084	1.1e-05	0.96	(0.942-0.98)	4.4e-05	0.95	(0.933-0.97)	0.00012	0.93	(0.897-0.97)
rs141664955	4	84367292	A	G	0.019	0.774899	0.9	1.01	(0.934-1.092)	0.45	0.96	(0.871-1.06)	0.98	1	(0.855-1.17)
rs116634000	4	84367304	C	T	0.045	0.777299	0.93	1	(0.943-1.061)	0.84	1.01	(0.952-1.071)	0.085	0.91	(0.829-1.008)
rs12651246	4	84367605	G	A	0.497	0.990032	1.2e-05	0.96	(0.942-0.98)	4.6e-05	0.95	(0.933-0.97)	0.00015	0.93	(0.897-0.97)
rs6854739	4	84367759	A	T	0.497	0.990273	1.2e-05	0.96	(0.942-0.98)	4.4e-05	0.95	(0.933-0.97)	0.00013	0.93	(0.897-0.97)
rs62303758	4	84367840	T	C	0.023	0.548329	0.095	1.07	(0.992-1.16)	0.49	1.04	(0.944-1.148)	0.06	1.16	(0.993-1.359)
chr4:84368225:D	4	84368225	GCATTGTGGCCAATGCCTGTAATCC	G	0.473	0.945599	8.3e-06	0.96	(0.942-0.98)	3.4e-05	0.95	(0.933-0.97)	0.00033	0.93	(0.897-0.97)
rs115766250	4	84369084	C	T	0.001	0.520016	0.6	1.11	(0.762-1.604)	0.5	1.16	(0.74-1.824)	0.84	1.08	(0.495-2.373)
rs60731288	4	84369117	C	T	0.002	0.633604	0.54	0.92	(0.695-1.202)	0.68	0.93	(0.655-1.327)	0.65	0.89	(0.522-1.506)
chr4:84369823:I	4	84369823	A	AG	0.05	0.48988	0.3	1.03	(0.972-1.093)	0.38	1.03	(0.953-1.114)	0.94	0.99	(0.88-1.114)
rs13141136	4	84370091	A	G	0.414	1	0.0018	0.97	(0.952-0.99)	0.0027	0.97	(0.952-0.99)	0.014	0.95	(0.915-0.989)
rs17006826	4	84370383	T	C	0.381	1	0.0025	0.97	(0.952-0.99)	0.0024	0.96	(0.942-0.98)	0.012	0.95	(0.915-0.989)
rs6535475	4	84370450	G	A	0.994	0.788539	0.43	1.06	(0.926-1.218)	0.77	0.98	(0.838-1.147)	0.18	1.22	(0.928-1.607)
rs6535476	4	84370460	G	A	0.007	0.753067	0.34	0.94	(0.821-1.08)	0.59	0.96	(0.821-1.124)	0.21	0.85	(0.66-1.099)
rs118041752	4	84370503	C	T	0.004	0.548395	0.36	0.91	(0.751-1.112)	0.86	0.98	(0.775-1.24)	0.22	0.77	(0.511-1.164)
rs116136073	4	84370544	G	A	0.003	0.892655	0.55	1.05	(0.881-1.254)	0.24	1.13	(0.909-1.399)	0.87	1.03	(0.724-1.466)
rs146250811	4	84371695	C	T	0.001	0.500168	0.57	0.9	(0.636-1.288)	0.26	0.78	(0.506-1.199)	0.79	0.91	(0.469-1.78)
rs75327392	4	84371846	C	A	0.011	0.367216	0.94	0.99	(0.846-1.158)	0.69	0.96	(0.805-1.146)	0.25	0.84	(0.629-1.132)
rs12639933	4	84372152	A	G	0.415	0.999908	0.0017	0.97	(0.952-0.99)	0.0027	0.96	(0.942-0.98)	0.014	0.95	(0.915-0.989)
rs6858218	4	84372203	C	T	0.498	0.991301	8.3e-06	0.96	(0.942-0.98)	3.7e-05	0.95	(0.933-0.97)	9.9e-05	0.93	(0.897-0.97)
rs6839823	4	84372259	T	C	0.001	0.985715	0.37	0.87	(0.648-1.166)	1	1	(7.099-0.141)	0.31	0.74	(0.411-1.334)
rs75118755	4	84372449	T	C	0.024	0.470114	0.13	1.07	(0.972-1.183)	0.13	1.08	(0.982-1.195)	0.32	1.09	(0.917-1.305)
chr4:84372825:D	4	84372825	AC	A	0.002	0.645647	0.12	0.81	(0.616-1.067)	0.038	0.7	(0.49-0.993)	0.43	0.82	(0.492-1.363)
rs4693626	4	84372998	T	C	0.828	1	0.2	0.98	(0.961-1)	0.12	0.98	(0.943-1.019)	0.25	0.97	(0.933-1.009)
rs182753363	4	84373555	G	A	0.001	0.509835	0.8	0.95	(0.655-1.38)	0.62	0.89	(0.565-1.392)	0.92	1.03	(0.509-2.087)
rs142627463	4	84373595	G	A	0.002	0.653323	0.5	0.91	(0.695-1.202)	0.45	0.88	(0.629-1.225)	0.91	0.97	(0.572-1.647)
rs150594075	4	84373610	G	A	0.007	0.767868	0.018	0.85	(0.743-0.977)	0.22	0.9	(0.774-1.058)	0.032	0.74	(0.563-0.975)
rs4693089	4	84373622	A	G	0.498	0.991309	7.9e-06	0.96	(0.942-0.98)	3.5e-05	0.95	(0.933-0.97)	9.8e-05	0.93	(0.897-0.97)
rs149985836	4	84374019	C	T	0.007	0.467715	0.94	0.99	(0.846-1.158)	0.91	1.01	(0.83-1.229)	0.99	1	(0.731-1.368)
rs1494961	4	84374480	C	T	0.498	0.991319	7.8e-06	0.96	(0.942-0.98)	3.4e-05	0.95	(0.933-0.97)	9.8e-05	0.93	(0.897-0.97)
rs74348240	4	84375285	A	G	0.083	0.972391	0.013	0.96	(0.924-0.999)	0.035	0.96	(0.924-0.999)	0.01	0.91	(0.845-0.988)
rs3775088	4	84375308	A	C	0.01	0.834251	0.67	0.98	(0.889-1.081)	0.84	1.01	(0.898-1.136)	0.37	0.91	(0.751-1.112)
rs140847063	4	84375320	C	T	0.004	0.572563	0.3	0.89	(0.722-1.111)	0.6	1.07	(0.831-1.384)	0.089	0.67	(0.427-1.052)
rs112403358	4	84375520	T	A	0.031	0.679275	0.12	1.05	(0.991-1.115)	0.11	1.06	(0.982-1.148)	0.78	1.02	(0.907-1.148)
chr4:84375733:D	4	84375733	AG	A	0.46	0.950265	0.00014	0.96	(0.942-0.98)	0.00021	0.96	(0.942-0.98)	0.0014	0.94	(0.906-0.979)
rs6535477	4	84375734	G	A	0.497	0.980386	1.9e-05	0.96	(0.942-0.98)	5.7e-05	0.95	(0.933-0.97)	0.00013	0.93	(0.897-0.97)
rs3775089	4	84375797	C	A	0.414	0.999823	0.0017	0.97	(0.952-0.99)	0.0026	0.96	(0.942-0.98)	0.014	0.95	(0.915-0.989)
rs141774647	4	84376360	T	C	0.003	0.736852	0.9	0.99	(0.798-1.228)	0.96	0.99	(0.783-1.253)	0.092	0.68	(0.436-1.073)
chr4:84376741	4	84376741	G	A	0.002	0.455766	0.79	0.96	(0.682-1.327)	0.88	0.97	(0.643-1.465)	0.52	1.23	(0.659-2.31)
rs6831595	4	84376743	A	T	0.989	0.366333	0.0084	1.22	(1.044-1.429)	0.032	1.22	(1.024-1.457)	0.031	1.39	(1.017-1.903)
chr4:84376794	4	84376794	T	C	0.013	0.808996	0.74	0.98	(0.889-1.081)	0.41	0.95	(0.846-1.07)	0.87	0.98	(0.822-1.169)
rs2279658	4	84377497	A	G	0.414	0.999878	0.0017	0.97	(0.952-0.99)	0.0026	0.96	(0.942-0.98)	0.014	0.95	(0.915-0.989)
rs74350697	4	84377717	G	T	0.015	0.444674	0.82	1.01	(0.898-1.136)	1	1	(0.872-1.147)	0.43	1.09	(0.865-1.384)
rs80269731	4	84378134	G	A	0.001	0.315232	0.84	1.05	(0.676-1.602)	0.87	1.04	(0.625-1.733)	0.32	0.61	(0.228-1.616)
chr4:84379799:I	4	84379799	G	GT	0.001	0.983099	0.29	0.85	(0.635-1.143)	1	1	(7.099-0.141)	0.33	0.75	(0.424-1.321)
rs111297501	4	84379990	G	A	0.032	0.678404	0.12	1.05	(0.991-1.115)	0.11	1.06	(0.982-1.148)	0.79	1.02	(0.907-1.148)
chr4:84380378:I	4	84380378	G	GA	0.504	0.988411	9e-06	0.96	(0.942-0.98)	5.5e-05	0.95	(0.933-0.97)	7.6e-05	0.92	(0.888-0.96)
rs114952965	4	84380684	C	T	0.017	0.764752	0.28	1.05	(0.972-1.137)	0.062	1.09	(0.992-1.207)	0.37	1.07	(0.917-1.255)
rs12505955	4	84380955	G	T	0.415	0.999983	0.0016	0.97	(0.952-0.99)	0.0024	0.96	(0.942-0.98)	0.015	0.95	(0.915-0.989)
rs181746258	4	84380982	G	A	0.007	0.426336	0.56	1.05	(0.881-1.254)	0.5	1.07	(0.882-1.305)	0.058	1.35	(0.986-1.847)
chr4:84381035:D	4	84381035	CA	C	0.415	0.999984	0.0016	0.97	(0.952-0.99)	0.0024	0.96	(0.942-0.98)	0.015	0.95	(0.915-0.989)
rs147484394	4	84381256	T	C	0.01	0.489386	0.4	0.94	(0.821-1.08)	0.44	0.94	(0.805-1.102)	0.32	0.87	(0.661-1.144)
rs185612745	4	84381267	C	T	0.003	0.369566	0.021	1.4	(1.047-1.885)	0.079	1.35	(0.967-1.884)	0.012	1.93	(1.162-3.221)
rs75379074	4	84381307	C	T	0.041	0.734969	0.63	0.99	(0.934-1.05)	0.93	1	(0.943-1.061)	0.05	0.9	(0.796-1.008)
rs140044823	4	84381467	C	T	0.001	0.630193	0.6	0.92	(0.675-1.263)	0.89	0.98	(0.689-1.395)	0.74	0.9	(0.513-1.597)
rs13142756	4	84381497	T	G	0.499	0.999793	4e-06	0.96	(0.942-0.98)	2.2e-05	0.95	(0.933-0.97)	0.00011	0.93	(0.897-0.97)
rs116415582	4	84381634	G	A	0.007	0.461801	0.87	1.01	(0.863-1.182)	0.71	1.04	(0.856-1.266)	0.086	1.31	(0.976-1.758)
rs190828509	4	84381696	T	C	0.003	0.679332	0.54	0.94	(0.774-1.146)	0.24	0.87	(0.687-1.1)	0.83	0.96	(0.649-1.422)
rs188443986	4	84382241	G	A	0.002	0.423507	0.017	1.55	(1.091-2.21)	0.22	1.31	(0.851-2.016)	0.0011	2.77	(1.51-5.092)
rs77519137	4	84382550	A	G	0.083	0.999925	0.0076	0.95	(0.915-0.989)	0.026	0.95	(0.915-0.989)	0.01	0.91	(0.862-0.969)
rs1126971	4	84382552	A	T	0.415	0.999995	0.0016	0.97	(0.952-0.99)	0.0024	0.96	(0.942-0.98)	0.015	0.95	(0.915-0.989)
rs11099601	4	84382763	C	T	0.499	1	4e-06	0.96	(0.942-0.98)	2.1e-05	0.95	(0.933-0.97)	9.8e-05	0.93	(0.897-0.97)
rs191585231	4	84382836	A	T	0.003	0.685624	0.73	0.96	(0.79-1.169)	0.95	0.99	(0.783-1.253)	0.03	0.61	(0.39-0.962)
rs115270875	4	84383047	T	C	0.036	0.811403	0.026	0.94	(0.888-0.999)	0.019	0.92	(0.854-0.998)	0.25	0.93	(0.829-1.049)
rs190063949	4	84383221	A	G	0.003	0.892581	0.55	1.05	(0.881-1.254)	0.25	1.13	(0.909-1.399)	0.87	1.03	(0.724-1.466)
rs6825184	4	84383275	A	G	0.998	0.511954	0.028	1.41	(1.027-1.922)	0.41	1.16	(0.816-1.653)	0.038	2.03	(1.045-3.961)
chr4:84383372:D	4	84383372	TC	T	0.414	0.999699	0.0017	0.97	(0.952-0.99)	0.0024	0.96	(0.942-0.98)	0.015	0.95	(0.915-0.989)
rs13125836	4	84383735	C	T	0.057	1	0.05	1.04	(1.001-1.082)	0.012	1.06	(1.021-1.104)	0.56	1.02	(0.943-1.103)
rs12642536	4	84383810	C	T	0.415	1	0.0017	0.97	(0.952-0.99)	0.0025	0.96	(0.942-0.98)	0.015	0.95	(0.915-0.989)
rs186517125	4	84384334	G	A	0.009	0.739299	0.74	0.98	(0.871-1.103)	0.64	1.03	(0.898-1.182)	0.48	0.91	(0.722-1.156)
rs11099602	4	84384412	G	C	0.414	0.999342	0.0016	0.97	(0.952-0.99)	0.0022	0.96	(0.942-0.98)	0.017	0.95	(0.915-0.989)
rs191027464	4	84384498	A	C	0.002	0.353903	0.75	0.95	(0.675-1.314)	0.93	1.02	(0.676-1.54)	0.15	0.6	(0.297-1.216)
rs114513239	4	84384688	C	T	0.003	0.702308	0.032	0.78	(0.628-0.966)	0.058	0.76	(0.58-1.004)	0.26	0.76	(0.477-1.222)
rs10516689	4	84384995	C	T	0.414	0.999318	0.0016	0.97	(0.952-0.99)	0.0022	0.96	(0.942-0.98)	0.017	0.95	(0.915-0.989)
rs191621398	4	84385058	G	A	0.002	0.576599	0.5	0.9	(0.655-1.226)	0.23	0.79	(0.547-1.153)	0.28	1.35	(0.78-2.337)
rs150675351	4	84385076	C	T	0.02	0.352737	0.37	0.95	(0.846-1.07)	0.49	0.95	(0.829-1.091)	0.97	1	(0.806-1.241)
rs2004050	4	84385109	T	C	0.415	0.999185	0.0013	0.97	(0.952-0.99)	0.0019	0.96	(0.942-0.98)	0.015	0.95	(0.915-0.989)
rs1806992	4	84385239	C	T	0.01	0.485331	0.31	0.93	(0.813-1.07)	0.4	0.93	(0.797-1.091)	0.32	0.87	(0.661-1.144)
rs144010046	4	84385319	G	A	0.008	0.517499	0.82	1.02	(0.889-1.17)	0.72	1.03	(0.864-1.229)	0.88	0.98	(0.745-1.29)
rs868217	4	84385456	C	T	0.414	0.999303	0.0016	0.97	(0.952-0.99)	0.0022	0.96	(0.942-0.98)	0.017	0.95	(0.915-0.989)
rs188162460	4	84385610	A	G	0.003	0.444381	0.03	1.3	(1.025-1.641)	0.013	1.42	(1.079-1.867)	0.64	1.12	(0.697-1.787)
rs17355013	4	84386084	T	A	0.414	0.999281	0.0016	0.97	(0.952-0.99)	0.0022	0.96	(0.942-0.98)	0.017	0.95	(0.915-0.989)
rs75876418	4	84386247	G	A	0.083	0.999934	0.0077	0.95	(0.915-0.989)	0.026	0.95	(0.915-0.989)	0.01	0.91	(0.862-0.969)
rs6838225	4	84386438	C	G	0.497	0.996274	3.7e-06	0.96	(0.942-0.98)	2.1e-05	0.95	(0.933-0.97)	0.00015	0.93	(0.897-0.97)
rs59707680	4	84386450	C	T	0.003	0.509651	0.96	0.99	(0.783-1.253)	0.56	1.08	(0.823-1.425)	0.52	0.86	(0.538-1.378)
rs116812832	4	84386922	C	T	0.002	0.552771	0.32	0.87	(0.661-1.144)	0.6	0.92	(0.675-1.263)	0.88	0.96	(0.577-1.599)
rs12499395	4	84387157	C	T	0.414	0.997803	0.0021	0.97	(0.952-0.99)	0.0029	0.97	(0.952-0.99)	0.015	0.95	(0.915-0.989)
rs13142167	4	84387240	T	C	0.414	0.9978	0.0022	0.97	(0.952-0.99)	0.0029	0.97	(0.952-0.99)	0.015	0.95	(0.915-0.989)
rs13115704	4	84387434	C	T	0.414	0.997598	0.002	0.97	(0.952-0.99)	0.0029	0.97	(0.952-0.99)	0.014	0.95	(0.915-0.989)
rs148757443	4	84387650	C	A	0.009	0.582632	0.42	1.05	(0.916-1.206)	0.74	0.97	(0.83-1.135)	0.81	1.03	(0.799-1.329)
rs11723722	4	84387711	C	T	0.413	0.990371	0.0041	0.97	(0.952-0.99)	0.0048	0.97	(0.952-0.99)	0.02	0.96	(0.924-0.999)
rs72652787	4	84387720	G	A	0.415	0.994278	0.0018	0.97	(0.952-0.99)	0.0029	0.97	(0.952-0.99)	0.011	0.95	(0.915-0.989)
rs75909938	4	84388167	T	C	0.083	0.999956	0.0077	0.95	(0.915-0.989)	0.026	0.95	(0.915-0.989)	0.01	0.91	(0.862-0.969)
rs56271349	4	84388475	C	T	0.084	0.999322	0.0059	0.95	(0.915-0.989)	0.021	0.95	(0.915-0.989)	0.0084	0.91	(0.862-0.969)
rs17355027	4	84388915	C	T	0.083	1	0.0079	0.95	(0.915-0.989)	0.026	0.95	(0.915-0.989)	0.011	0.91	(0.862-0.969)
rs112481142	4	84389167	T	G	0.083	0.999872	0.0077	0.95	(0.915-0.989)	0.026	0.95	(0.915-0.989)	0.011	0.91	(0.862-0.969)
rs55656993	4	84389388	G	A	0.083	0.999764	0.0077	0.95	(0.915-0.989)	0.026	0.95	(0.915-0.989)	0.011	0.91	(0.862-0.969)
rs186440171	4	84389710	T	G	0.002	0.497683	0.33	0.84	(0.593-1.201)	0.18	0.75	(0.486-1.152)	0.063	0.47	(0.209-1.045)
rs60638712	4	84390088	A	G	0.084	0.998619	0.0056	0.95	(0.915-0.989)	0.02	0.95	(0.915-0.989)	0.0081	0.91	(0.862-0.969)
rs191455733	4	84390935	A	G	0.016	0.473599	0.21	0.93	(0.829-1.049)	0.28	0.93	(0.813-1.07)	0.51	0.93	(0.752-1.157)
rs111929358	4	84391257	C	T	0.001	0.651451	0.64	1.09	(0.754-1.588)	1	1	(7.099-0.141)	0.23	1.49	(0.781-2.849)
rs150207999	4	84391410	G	A	0.003	0.39953	0.048	0.77	(0.598-0.995)	0.13	0.79	(0.575-1.076)	0.66	1.12	(0.684-1.822)
rs191497998	4	84393044	A	C	0.005	0.736091	0.0085	1.22	(1.065-1.401)	0.088	1.16	(0.974-1.386)	0.051	1.31	(0.996-1.724)
rs6535478	4	84393475	C	T	0.499	0.993654	5.9e-06	0.96	(0.942-0.98)	2.5e-05	0.95	(0.933-0.97)	0.00013	0.93	(0.897-0.97)
rs75295148	4	84393485	A	G	0.083	0.997039	0.009	0.96	(0.915-0.989)	0.027	0.95	(0.915-0.989)	0.011	0.91	(0.862-0.969)
rs78477045	4	84394188	T	C	0.083	0.996703	0.0091	0.96	(0.915-0.989)	0.028	0.95	(0.915-0.989)	0.011	0.91	(0.862-0.969)
rs11731801	4	84394536	C	T	0.414	0.994428	0.0018	0.97	(0.952-0.99)	0.0026	0.96	(0.942-0.98)	0.015	0.95	(0.915-0.989)
rs34803094	4	84394682	T	C	0.328	0.967234	0.00028	1.04	(1.021-1.061)	0.0022	1.04	(1.021-1.061)	0.0021	1.06	(1.021-1.104)
rs111384793	4	84394943	T	C	0.01	0.345923	0.34	0.92	(0.789-1.08)	0.18	0.87	(0.715-1.058)	0.16	0.78	(0.547-1.108)
rs67855514	4	84394947	C	T	0.414	0.994257	0.0018	0.97	(0.952-0.99)	0.0026	0.96	(0.942-0.98)	0.015	0.95	(0.915-0.989)
rs13116765	4	84395132	C	A	0.415	0.994251	0.0014	0.97	(0.952-0.99)	0.0021	0.96	(0.942-0.98)	0.013	0.95	(0.915-0.989)
rs147606618	4	84395139	A	C	0.04	0.577943	0.32	0.97	(0.915-1.029)	0.47	0.97	(0.897-1.05)	0.29	1.07	(0.954-1.206)
rs4693627	4	84395449	T	C	0.417	0.984316	0.002	0.97	(0.952-0.99)	0.0029	0.97	(0.952-0.99)	0.015	0.95	(0.915-0.989)
rs4693090	4	84395641	T	C	0.495	0.983984	1.1e-05	0.96	(0.942-0.98)	4.5e-05	0.95	(0.933-0.97)	0.00015	0.93	(0.897-0.97)
chr4:84395886:D	4	84395886	GT	G	0.002	0.54854	0.47	1.11	(0.84-1.454)	0.81	1.04	(0.746-1.452)	0.34	1.28	(0.771-2.137)
rs149135403	4	84396170	G	A	0.001	0.466081	0.64	0.91	(0.618-1.353)	0.52	0.85	(0.532-1.364)	0.57	1.21	(0.621-2.355)
rs77181833	4	84396455	T	A	0.083	0.994456	0.0092	0.96	(0.915-0.989)	0.029	0.95	(0.915-0.989)	0.01	0.91	(0.862-0.969)
rs4693629	4	84396730	G	A	0.414	0.993248	0.0019	0.97	(0.952-0.99)	0.0027	0.96	(0.942-0.98)	0.015	0.95	(0.915-0.989)
chr4:84396932:D	4	84396932	CT	C	0.414	0.991905	0.0021	0.97	(0.952-0.99)	0.003	0.97	(0.952-0.99)	0.015	0.95	(0.915-0.989)
rs7666601	4	84397133	C	T	0.499	0.991709	6.6e-06	0.96	(0.942-0.98)	2.5e-05	0.95	(0.933-0.97)	0.00014	0.93	(0.897-0.97)
rs184065616	4	84397553	C	T	0.003	0.535475	0.12	1.19	(0.955-1.47)	0.87	0.98	(0.745-1.29)	0.19	1.32	(0.877-1.997)
rs17352803	4	84397590	A	C	0.414	0.992976	0.0019	0.97	(0.952-0.99)	0.0027	0.96	(0.942-0.98)	0.015	0.95	(0.915-0.989)
rs17352824	4	84397620	G	A	0.498	0.99354	5.2e-06	0.96	(0.942-0.98)	2.4e-05	0.95	(0.933-0.97)	0.00011	0.93	(0.897-0.97)
rs187233187	4	84397667	A	C	0.006	0.386254	0.18	1.14	(0.936-1.385)	0.2	1.16	(0.918-1.47)	0.11	1.35	(0.93-1.959)
chr4:84397863:D	4	84397863	CATTA	C	0.005	0.714346	0.43	1.07	(0.908-1.242)	0.16	1.14	(0.955-1.359)	0.75	0.95	(0.695-1.302)
rs183976857	4	84397886	T	C	0.003	0.395687	0.39	0.88	(0.674-1.167)	0.91	0.98	(0.702-1.368)	0.084	0.57	(0.305-1.07)
rs145707365	4	84397943	C	G	0.002	0.843981	0.74	0.96	(0.774-1.192)	0.36	0.89	(0.674-1.167)	0.47	1.15	(0.793-1.669)
rs144462226	4	84398885	A	G	0.002	0.528343	0.23	1.18	(0.892-1.544)	0.14	1.27	(0.929-1.74)	0.013	1.82	(1.138-2.917)
rs12649417	4	84398990	A	T	0.498	0.992924	5.5e-06	0.96	(0.942-0.98)	2.5e-05	0.95	(0.933-0.97)	0.00011	0.93	(0.897-0.97)
rs145099123	4	84399408	C	T	0.003	0.542117	0.28	0.89	(0.715-1.1)	0.6	0.93	(0.723-1.203)	0.37	0.82	(0.532-1.26)
rs147166497	4	84399430	A	G	0.003	0.818394	0.14	1.14	(0.955-1.359)	0.092	1.2	(0.965-1.485)	0.95	1.01	(0.71-1.437)
rs140463083	4	84399468	T	C	0.005	0.713988	0.43	1.07	(0.908-1.242)	0.16	1.14	(0.955-1.359)	0.75	0.95	(0.695-1.302)
rs191051176	4	84399579	G	C	0.003	0.574453	0.41	0.91	(0.737-1.134)	0.33	0.87	(0.661-1.144)	0.65	1.11	(0.732-1.668)
rs1565909	4	84400330	C	T	0.497	0.992598	7.7e-06	0.96	(0.942-0.98)	3.3e-05	0.95	(0.933-0.97)	0.00013	0.93	(0.897-0.97)
rs145691253	4	84400541	A	G	0.003	0.366509	0.013	1.47	(1.09-1.962)	0.055	1.42	(0.997-2.019)	0.0094	2.03	(1.198-3.453)
rs192792669	4	84401503	C	T	0.007	0.614384	0.14	1.11	(0.973-1.28)	0.7	1.03	(0.864-1.229)	0.56	0.92	(0.688-1.239)
rs6838354	4	84401623	T	C	0.995	0.89568	0.8	0.98	(0.855-1.124)	0.6	0.95	(0.797-1.135)	0.95	1.01	(0.768-1.329)
rs184895321	4	84401674	C	A	0.011	0.7124	0.99	1	(0.889-1.125)	0.71	1.02	(0.889-1.17)	0.44	0.91	(0.737-1.134)
rs6834006	4	84402043	A	G	0.498	0.992015	5.6e-06	0.96	(0.942-0.98)	2.5e-05	0.95	(0.933-0.97)	0.00011	0.93	(0.897-0.97)
rs62305263	4	84402317	T	C	0.004	0.555446	0.018	1.26	(1.035-1.531)	0.18	1.17	(0.928-1.485)	0.00019	1.88	(1.346-2.62)
rs144237623	4	84403178	G	T	0.083	0.991247	0.0067	0.95	(0.915-0.989)	0.023	0.95	(0.915-0.989)	0.0095	0.91	(0.862-0.969)
chr4:84403491:I	4	84403491	A	AG	0.498	0.987387	7.6e-06	0.96	(0.942-0.98)	3.5e-05	0.95	(0.933-0.97)	8.1e-05	0.93	(0.897-0.97)
rs72652795	4	84404125	C	T	0.023	0.90919	0.74	0.99	(0.934-1.05)	0.85	0.99	(0.915-1.071)	0.51	1.04	(0.925-1.171)
rs34620667	4	84404208	C	T	0.414	0.990526	0.0019	0.97	(0.952-0.99)	0.0027	0.96	(0.942-0.98)	0.015	0.95	(0.915-0.989)
rs13124479	4	84404396	A	C	0.414	0.990468	0.0019	0.97	(0.952-0.99)	0.0027	0.96	(0.942-0.98)	0.015	0.95	(0.915-0.989)
rs74692023	4	84404593	C	T	0.01	0.800135	0.75	0.98	(0.889-1.081)	0.81	1.02	(0.907-1.148)	0.36	0.9	(0.729-1.123)
chr4:84404865:I	4	84404865	G	GA	0.011	0.766741	0.75	0.98	(0.889-1.081)	0.96	1	(0.889-1.125)	0.34	0.9	(0.744-1.101)
rs182947222	4	84405584	A	T	0.005	0.439392	0.52	0.94	(0.774-1.146)	0.017	0.74	(0.574-0.956)	0.15	1.31	(0.921-1.864)
rs112810613	4	84405611	T	A	0.02	0.65123	0.44	1.03	(0.953-1.114)	0.18	1.07	(0.972-1.183)	0.87	0.99	(0.846-1.158)
rs6844460	4	84405745	T	C	0.498	0.990766	4.2e-06	0.96	(0.942-0.98)	2.1e-05	0.95	(0.933-0.97)	0.00011	0.93	(0.897-0.97)
chr4:84406091:I	4	84406091	A	AG	0.01	0.780138	0.67	0.98	(0.889-1.081)	0.82	1.01	(0.898-1.136)	0.32	0.9	(0.722-1.111)
chr4:84406229	4	84406229	A	G	0.002	0.765826	0.31	0.87	(0.661-1.144)	0.68	1.07	(0.769-1.497)	0.29	0.71	(0.38-1.333)
rs150750978	4	84406648	G	A	0.002	0.736895	0.89	0.98	(0.745-1.29)	0.48	0.89	(0.636-1.238)	0.58	1.15	(0.691-1.915)
rs530648	4	84408177	C	A	0.588	0.986451	0.0012	1.03	(1.01-1.051)	0.0018	1.04	(1.021-1.061)	0.014	1.05	(1.011-1.093)
rs77364431	4	84408936	A	G	0.086	0.983276	0.014	0.96	(0.924-0.999)	0.045	0.96	(0.924-0.999)	0.012	0.91	(0.862-0.969)
rs138690435	4	84410122	G	A	0.035	0.766374	0.056	0.94	(0.888-0.999)	0.028	0.92	(0.854-0.998)	0.16	0.92	(0.821-1.038)
rs553774	4	84410319	T	C	0.582	0.980154	0.0018	1.03	(1.01-1.051)	0.0029	1.04	(1.021-1.061)	0.012	1.05	(1.011-1.093)
rs148540939	4	84411022	C	A	0.004	0.500322	0.34	0.9	(0.722-1.111)	0.3	0.87	(0.661-1.144)	0.72	0.92	(0.588-1.449)
rs142914552	4	84411178	T	A	0.002	0.77534	0.31	0.89	(0.722-1.111)	0.55	0.92	(0.715-1.191)	0.083	0.65	(0.399-1.062)
rs7691492	4	84411233	C	T	0.498	0.989834	7.9e-06	1.04	(1.021-1.061)	4.9e-05	1.05	(1.031-1.072)	0.00011	1.07	(1.031-1.115)
rs182215134	4	84412029	A	G	0.001	0.610737	0.5	1.14	(0.785-1.653)	0.79	1.06	(0.677-1.667)	0.21	1.51	(0.789-2.877)
chr4:84412410:D	4	84412410	TG	T	0.003	0.536541	0.12	0.84	(0.66-1.057)	0.16	0.82	(0.622-1.077)	0.35	0.81	(0.516-1.272)
rs35000866	4	84412439	C	G	0.498	0.989976	7.6e-06	1.04	(1.021-1.061)	4.9e-05	1.05	(1.031-1.072)	0.00011	1.07	(1.031-1.115)
rs10027007	4	84412755	C	T	0.498	0.989973	7.7e-06	1.04	(1.021-1.061)	4.9e-05	1.05	(1.031-1.072)	0.00011	1.07	(1.031-1.115)
rs568978	4	84412918	A	C	0.498	0.989848	7.9e-06	1.04	(1.021-1.061)	5.2e-05	1.05	(1.031-1.072)	0.00012	1.07	(1.031-1.115)
rs562723	4	84413243	C	T	0.496	0.98082	9.5e-06	1.04	(1.021-1.061)	6.9e-05	1.05	(1.031-1.072)	0.0002	1.07	(1.031-1.115)
rs543318	4	84413400	C	G	0.498	0.989839	7.8e-06	1.04	(1.021-1.061)	5.1e-05	1.05	(1.031-1.072)	0.00012	1.07	(1.031-1.115)
rs13139169	4	84413512	G	A	0.498	0.989953	7.5e-06	1.04	(1.021-1.061)	4.8e-05	1.05	(1.031-1.072)	0.00011	1.07	(1.031-1.115)
rs11727406	4	84413735	G	A	0.498	0.989999	7.6e-06	1.04	(1.021-1.061)	4.9e-05	1.05	(1.031-1.072)	0.00011	1.07	(1.031-1.115)
rs538078	4	84413946	A	G	0.498	0.989647	8.7e-06	1.04	(1.021-1.061)	5.8e-05	1.05	(1.031-1.072)	0.00013	1.07	(1.031-1.115)
chr4:84414043:D	4	84414043	AT	A	0.499	0.987229	8.2e-06	1.04	(1.021-1.061)	5.4e-05	1.05	(1.031-1.072)	0.00013	1.07	(1.031-1.115)
rs555348	4	84414066	A	G	0.498	0.989865	7.8e-06	1.04	(1.021-1.061)	5.2e-05	1.05	(1.031-1.072)	0.00012	1.07	(1.031-1.115)
rs138635363	4	84414120	G	A	0.014	0.62047	0.46	1.04	(0.944-1.148)	0.89	1.01	(0.898-1.136)	0.69	0.96	(0.79-1.169)
rs28488925	4	84414282	C	T	0.498	0.989764	8e-06	1.04	(1.021-1.061)	5e-05	1.05	(1.031-1.072)	0.00012	1.07	(1.031-1.115)
rs13129676	4	84415003	T	C	0.492	0.978058	7.2e-06	1.04	(1.021-1.061)	3.9e-05	1.05	(1.031-1.072)	7.5e-05	1.08	(1.042-1.127)
rs13147423	4	84415069	G	A	0.576	0.972501	0.0016	1.03	(1.01-1.051)	0.002	1.04	(1.021-1.061)	0.01	1.05	(1.011-1.093)
rs141457564	4	84415113	T	C	0.086	0.981247	0.0094	0.96	(0.924-0.999)	0.04	0.96	(0.924-0.999)	0.013	0.91	(0.862-0.969)
chr4:84415216:D	4	84415216	AAAG	A	0.182	0.532865	0.93	1	(0.962-1.04)	0.48	1.01	(0.971-1.05)	0.43	0.97	(0.915-1.029)
rs28869016	4	84415251	A	G	0.443	0.830426	0.00034	1.04	(1.021-1.061)	0.00031	1.05	(1.031-1.072)	0.0012	1.07	(1.031-1.115)
rs10033600	4	84415273	C	T	0.453	0.88584	0.0002	1.04	(1.021-1.061)	0.00046	1.04	(1.021-1.061)	0.00098	1.07	(1.031-1.115)
rs10033606	4	84415292	C	T	0.452	0.792656	0.069	1.02	(1-1.04)	0.034	1.03	(1.01-1.051)	0.09	1.04	(1.001-1.082)
rs111516198	4	84415297	G	A	0.451	0.788527	0.095	1.02	(1-1.04)	0.036	1.03	(1.01-1.051)	0.12	1.03	(0.991-1.072)
rs144871894	4	84415302	C	T	0.442	0.777124	0.069	1.02	(1-1.04)	0.028	1.03	(1.01-1.051)	0.085	1.04	(1.001-1.082)
rs9996215	4	84415304	G	A	0.449	0.775381	0.092	1.02	(1-1.04)	0.031	1.03	(1.01-1.051)	0.17	1.03	(0.991-1.072)
rs10019367	4	84415332	C	T	0.367	0.710627	0.45	1.01	(0.99-1.03)	0.14	1.02	(1-1.04)	0.51	1.02	(0.981-1.061)
rs10033080	4	84415333	T	C	0.362	0.710251	0.51	1.01	(0.99-1.03)	0.22	1.02	(1-1.04)	0.49	1.02	(0.981-1.061)
rs189194082	4	84415475	C	T	0.001	0.539244	0.89	1.02	(0.731-1.424)	0.83	0.96	(0.637-1.45)	0.85	1.06	(0.567-1.988)
rs149016228	4	84415805	G	A	0.084	0.968707	0.019	0.96	(0.924-0.999)	0.055	0.96	(0.924-0.999)	0.024	0.92	(0.87-0.979)
rs185717885	4	84415857	T	A	0.057	0.450043	0.87	0.99	(0.934-1.05)	0.51	1.02	(0.943-1.103)	0.56	0.96	(0.854-1.081)
chr4:84415993:D	4	84415993	TTA	T	0.022	0.499065	0.28	0.95	(0.862-1.049)	0.65	0.98	(0.889-1.081)	0.43	0.93	(0.782-1.112)
rs189061263	4	84416047	A	G	0.012	0.569801	0.055	0.89	(0.796-1.008)	0.045	0.87	(0.758-0.997)	0.32	0.9	(0.722-1.111)
rs181693102	4	84416081	A	G	0.062	0.724714	0.0051	0.94	(0.897-0.97)	0.032	0.94	(0.888-0.999)	0.14	0.93	(0.845-1.028)
rs185646519	4	84416176	G	C	0.001	0.517888	0.66	1.08	(0.761-1.542)	0.4	0.83	(0.527-1.298)	0.75	0.89	(0.429-1.832)
rs138618773	4	84416702	T	C	0.007	0.586598	0.47	0.95	(0.805-1.102)	0.92	1.01	(0.847-1.205)	0.026	0.68	(0.49-0.954)
rs185897713	4	84416705	T	C	0.004	0.574107	0.65	1.05	(0.864-1.279)	0.83	0.97	(0.752-1.252)	0.93	1.02	(0.689-1.51)
rs184008698	4	84417141	A	G	0.001	0.417114	0.97	0.99	(0.669-1.465)	0.78	0.93	(0.583-1.492)	0.25	0.59	(0.246-1.436)
rs476635	4	84417548	T	G	0.558	0.928391	0.0025	1.03	(1.01-1.051)	0.0023	1.04	(1.021-1.061)	0.0075	1.05	(1.011-1.093)
rs76236608	4	84417549	T	C	0.559	0.930212	0.0033	1.03	(1.01-1.051)	0.0028	1.04	(1.021-1.061)	0.0094	1.05	(1.011-1.093)
rs526064	4	84417762	T	C	0.498	0.989832	9.3e-06	1.04	(1.021-1.061)	6.3e-05	1.05	(1.031-1.072)	0.00012	1.07	(1.031-1.115)
rs143842739	4	84417901	A	G	0.009	0.634223	0.061	1.13	(1.002-1.268)	0.11	1.13	(0.964-1.319)	0.78	1.04	(0.807-1.343)
rs813298	4	84417935	A	G	0.498	0.989086	8.9e-06	1.04	(1.021-1.061)	6.3e-05	1.05	(1.031-1.072)	0.00012	1.07	(1.031-1.115)
rs140846970	4	84418031	G	A	0.003	0.577156	0.4	0.91	(0.737-1.134)	0.32	0.87	(0.661-1.144)	0.64	1.11	(0.732-1.668)
rs9997925	4	84418326	T	C	0.498	0.99017	8.2e-06	1.04	(1.021-1.061)	5e-05	1.05	(1.031-1.072)	0.00012	1.07	(1.031-1.115)
rs72654909	4	84418660	T	A	0.018	0.945077	0.52	0.98	(0.906-1.06)	0.44	0.97	(0.897-1.05)	0.39	1.06	(0.926-1.218)
rs75224827	4	84418726	A	G	0.032	0.82384	0.66	1.01	(0.952-1.071)	0.87	1.01	(0.934-1.092)	0.36	0.94	(0.837-1.059)
rs17352866	4	84418887	C	T	0.086	0.980996	0.01	0.96	(0.924-0.999)	0.039	0.96	(0.924-0.999)	0.008	0.91	(0.862-0.969)
rs9284657	4	84419143	C	G	0.5	0.978208	5.6e-06	1.04	(1.021-1.061)	2.8e-05	1.05	(1.031-1.072)	0.00013	1.07	(1.031-1.115)
rs78030766	4	84419341	C	T	0.056	0.896947	0.31	0.98	(0.943-1.019)	0.34	0.97	(0.915-1.029)	0.071	0.92	(0.854-0.998)
rs77373658	4	84419397	A	G	0.009	0.834825	0.015	0.87	(0.773-0.978)	0.14	0.9	(0.789-1.038)	0.033	0.78	(0.616-0.985)
rs6850388	4	84419701	A	G	0.086	0.977685	0.016	0.96	(0.924-0.999)	0.048	0.96	(0.924-0.999)	0.01	0.91	(0.862-0.969)
rs145365442	4	84419900	T	C	0.001	0.53985	0.83	1.04	(0.746-1.452)	0.94	0.99	(0.656-1.494)	0.72	1.12	(0.596-2.09)
rs115631138	4	84420382	A	T	0.026	0.702253	0.015	0.91	(0.845-0.988)	0.0052	0.89	(0.82-0.959)	0.0047	0.81	(0.693-0.948)
rs2177034	4	84420780	T	C	0.498	0.991734	7.1e-06	1.04	(1.021-1.061)	3.9e-05	1.05	(1.031-1.072)	0.00012	1.07	(1.031-1.115)
rs72932985	4	84421224	T	C	0.086	0.97357	0.01	0.96	(0.924-0.999)	0.032	0.96	(0.924-0.999)	0.011	0.91	(0.862-0.969)
rs10213169	4	84421354	G	A	0.498	0.992417	8.7e-06	1.04	(1.021-1.061)	4.4e-05	1.05	(1.031-1.072)	0.00013	1.07	(1.031-1.115)
rs542604	4	84421577	G	T	0.087	0.972882	0.0099	0.96	(0.924-0.999)	0.031	0.96	(0.924-0.999)	0.0092	0.91	(0.862-0.969)
rs139051475	4	84421676	T	C	0.003	0.506451	0.91	0.99	(0.783-1.253)	0.52	0.91	(0.695-1.202)	0.13	1.38	(0.912-2.078)
rs541598	4	84421712	T	C	0.585	0.986763	0.0021	1.03	(1.01-1.051)	0.0032	1.03	(1.01-1.051)	0.016	1.05	(1.011-1.093)
rs28785823	4	84421785	C	T	0.498	0.9926	8.8e-06	1.04	(1.021-1.061)	4.4e-05	1.05	(1.031-1.072)	0.00013	1.07	(1.031-1.115)
rs28783127	4	84421869	G	T	0.498	0.992629	8.8e-06	1.04	(1.021-1.061)	4.4e-05	1.05	(1.031-1.072)	0.00013	1.07	(1.031-1.115)
rs60762638	4	84422113	G	A	0.086	0.97366	0.011	0.96	(0.924-0.999)	0.035	0.96	(0.924-0.999)	0.01	0.91	(0.862-0.969)
rs143200907	4	84422333	C	T	0.085	0.974987	0.011	0.96	(0.924-0.999)	0.037	0.96	(0.924-0.999)	0.011	0.91	(0.862-0.969)
rs2868789	4	84422336	A	G	0.583	0.986516	0.0019	1.03	(1.01-1.051)	0.0028	1.04	(1.021-1.061)	0.014	1.05	(1.011-1.093)
rs143151245	4	84422537	G	A	0.001	0.517481	0.82	1.05	(0.71-1.556)	0.42	0.82	(0.502-1.336)	0.98	0.99	(0.461-2.126)
rs28676670	4	84423013	T	C	0.352	0.740843	0.00011	1.05	(1.021-1.061)	9.4e-05	1.05	(1.031-1.072)	0.0014	1.07	(1.031-1.115)
rs28653564	4	84423038	C	T	0.457	0.90814	3.2e-05	1.04	(1.021-1.061)	2.6e-05	1.05	(1.031-1.072)	0.0011	1.06	(1.021-1.104)
chr4:84423071:D	4	84423071	TTTTC	T	0.011	0.567579	0.18	1.08	(0.963-1.218)	0.14	1.11	(0.963-1.268)	0.67	1.05	(0.831-1.33)
rs116476130	4	84423108	C	G	0.026	0.612126	0.063	1.07	(0.992-1.16)	0.05	1.09	(0.992-1.207)	0.95	1	(0.855-1.17)
rs7671387	4	84423359	A	G	0.499	0.993354	1.1e-05	1.04	(1.021-1.061)	4.8e-05	1.05	(1.031-1.072)	0.00014	1.07	(1.031-1.115)
rs184949354	4	84423372	G	T	0.002	0.33737	0.25	1.22	(0.875-1.704)	0.14	1.35	(0.912-1.998)	0.58	1.21	(0.621-2.355)
rs190203932	4	84423409	A	G	0.004	0.461171	0.5	1.08	(0.856-1.371)	0.48	0.9	(0.688-1.191)	0.87	1.04	(0.676-1.602)
rs192990134	4	84423585	G	T	0.001	0.388757	0.22	0.76	(0.496-1.175)	0.15	0.68	(0.399-1.149)	0.072	0.41	(0.159-1.084)
rs7694435	4	84423655	C	A	0.498	0.99358	9.5e-06	1.04	(1.021-1.061)	4.6e-05	1.05	(1.031-1.072)	0.00012	1.07	(1.031-1.115)
rs480972	4	84423705	T	A	0.584	0.989702	0.0021	1.03	(1.01-1.051)	0.0031	1.03	(1.01-1.051)	0.018	1.05	(1.011-1.093)
rs17352894	4	84423837	C	A	0.085	0.98175	0.013	0.96	(0.924-0.999)	0.042	0.96	(0.924-0.999)	0.0073	0.91	(0.862-0.969)
rs141401564	4	84423979	C	T	0.002	0.361137	0.01	1.49	(1.09-2.041)	0.041	1.46	(1.008-2.122)	0.0046	2.2	(1.273-3.814)
rs147015495	4	84424155	A	G	0.002	0.528538	0.64	0.93	(0.695-1.251)	0.95	0.99	(0.696-1.409)	0.26	1.35	(0.811-2.247)
rs781816	4	84424282	C	T	0.584	0.989863	0.0021	1.03	(1.01-1.051)	0.0031	1.03	(1.01-1.051)	0.018	1.05	(1.011-1.093)
rs781817	4	84424294	G	T	0.086	0.97932	0.012	0.96	(0.924-0.999)	0.038	0.96	(0.924-0.999)	0.0065	0.91	(0.862-0.969)
rs796687	4	84424393	A	G	0.584	0.989897	0.0021	1.03	(1.01-1.051)	0.003	1.03	(1.01-1.051)	0.018	1.05	(1.011-1.093)
rs141551850	4	84424413	G	A	0.009	0.658721	0.32	0.94	(0.837-1.059)	0.41	0.94	(0.821-1.08)	0.49	0.92	(0.73-1.168)
rs186454489	4	84425129	G	C	0.007	0.384797	0.12	0.87	(0.729-1.037)	0.19	0.86	(0.694-1.068)	0.45	1.15	(0.808-1.637)
rs77819034	4	84425167	G	T	0.085	0.981739	0.013	0.96	(0.924-0.999)	0.043	0.96	(0.924-0.999)	0.0075	0.91	(0.862-0.969)
rs138972851	4	84425693	T	C	0.002	0.581243	0.063	0.73	(0.526-1.023)	0.045	0.66	(0.44-1.002)	0.96	0.98	(0.555-1.73)
rs11947695	4	84425758	C	T	0.498	0.994408	1e-05	1.04	(1.021-1.061)	5e-05	1.05	(1.031-1.072)	0.00012	1.07	(1.031-1.115)
rs116660724	4	84425984	A	T	0.017	0.632915	0.3	0.95	(0.862-1.049)	0.92	0.99	(0.88-1.114)	0.16	0.87	(0.715-1.058)
rs56315525	4	84426003	G	A	0.085	0.981737	0.013	0.96	(0.924-0.999)	0.043	0.96	(0.924-0.999)	0.0074	0.91	(0.862-0.969)
rs541024	4	84426520	A	G	0.584	0.990558	0.0022	1.03	(1.01-1.051)	0.0032	1.03	(1.01-1.051)	0.018	1.05	(1.011-1.093)
rs11930653	4	84426584	C	T	0.498	0.994779	1.1e-05	1.04	(1.021-1.061)	5.1e-05	1.05	(1.031-1.072)	0.00012	1.07	(1.031-1.115)
rs55993663	4	84426591	C	G	0.085	0.981746	0.013	0.96	(0.924-0.999)	0.043	0.96	(0.924-0.999)	0.0074	0.91	(0.862-0.969)
rs11935455	4	84426626	A	T	0.498	0.994826	1.1e-05	1.04	(1.021-1.061)	5.1e-05	1.05	(1.031-1.072)	0.00012	1.07	(1.031-1.115)
rs147816518	4	84427064	G	A	0.002	0.797656	0.3	1.13	(0.891-1.426)	0.21	1.2	(0.91-1.575)	0.68	1.11	(0.704-1.735)
rs56172370	4	84427311	G	C	0.085	0.981794	0.013	0.96	(0.924-0.999)	0.044	0.96	(0.924-0.999)	0.0075	0.91	(0.862-0.969)
rs56197705	4	84427435	A	G	0.085	0.981806	0.014	0.96	(0.924-0.999)	0.044	0.96	(0.924-0.999)	0.0075	0.91	(0.862-0.969)
rs55957807	4	84427439	A	T	0.085	0.98183	0.014	0.96	(0.924-0.999)	0.045	0.96	(0.924-0.999)	0.0077	0.91	(0.862-0.969)
rs13112255	4	84427476	G	A	0.497	0.993212	1.3e-05	1.04	(1.021-1.061)	5e-05	1.05	(1.031-1.072)	0.00015	1.07	(1.031-1.115)
rs116303612	4	84427707	C	T	0.085	0.981834	0.014	0.96	(0.924-0.999)	0.044	0.96	(0.924-0.999)	0.0075	0.91	(0.862-0.969)
rs114882152	4	84427735	C	G	0.085	0.981838	0.014	0.96	(0.924-0.999)	0.044	0.96	(0.924-0.999)	0.0075	0.91	(0.862-0.969)
rs116665775	4	84427838	G	A	0.085	0.981733	0.01	0.96	(0.924-0.999)	0.035	0.96	(0.924-0.999)	0.0071	0.91	(0.862-0.969)
rs555166	4	84428038	G	A	0.001	0.777383	0.66	0.93	(0.662-1.288)	1	1	(7.099-0.141)	0.67	0.87	(0.446-1.693)
rs145067082	4	84428112	G	A	0.005	0.658319	0.2	0.89	(0.751-1.069)	0.61	0.95	(0.767-1.18)	0.27	0.82	(0.575-1.165)
rs11728733	4	84428503	A	G	0.498	0.996256	1.3e-05	1.04	(1.021-1.061)	6.2e-05	1.05	(1.031-1.072)	0.00013	1.07	(1.031-1.115)
rs180958589	4	84428701	G	A	0.002	0.308291	0.33	0.82	(0.542-1.236)	0.93	0.98	(0.6-1.6)	0.9	0.95	(0.418-2.167)
rs74838364	4	84428789	A	G	0.085	0.982002	0.014	0.96	(0.924-0.999)	0.045	0.96	(0.924-0.999)	0.0076	0.91	(0.862-0.969)
rs566072	4	84428913	A	G	0.584	0.992521	0.0022	1.03	(1.01-1.051)	0.0032	1.03	(1.01-1.051)	0.017	1.05	(1.011-1.093)
rs114134107	4	84428954	C	T	0.085	0.981813	0.014	0.96	(0.924-0.999)	0.045	0.96	(0.924-0.999)	0.0078	0.91	(0.862-0.969)
rs474979	4	84429064	A	G	0.584	0.99259	0.0022	1.03	(1.01-1.051)	0.0032	1.03	(1.01-1.051)	0.017	1.05	(1.011-1.093)
rs190252678	4	84429102	T	G	0.005	0.946341	0.69	1.03	(0.898-1.182)	0.18	1.12	(0.954-1.306)	0.55	0.92	(0.702-1.215)
rs182481137	4	84429189	G	A	0.002	0.599293	0.74	1.05	(0.783-1.411)	0.82	1.04	(0.731-1.481)	0.63	1.16	(0.645-2.092)
rs77054168	4	84429206	G	A	0.085	0.981977	0.014	0.96	(0.924-0.999)	0.044	0.96	(0.924-0.999)	0.0075	0.91	(0.862-0.969)
rs13121249	4	84429213	G	A	0.498	0.997627	1.3e-05	1.04	(1.021-1.061)	5.8e-05	1.05	(1.031-1.072)	0.00012	1.07	(1.031-1.115)
rs13128266	4	84429338	C	T	0.498	0.997666	1.3e-05	1.04	(1.021-1.061)	5.8e-05	1.05	(1.031-1.072)	0.00012	1.07	(1.031-1.115)
rs11940256	4	84429879	T	C	0.499	0.998298	1.4e-05	1.04	(1.021-1.061)	6.9e-05	1.05	(1.031-1.072)	0.00011	1.07	(1.031-1.115)
rs13110130	4	84429996	T	C	0.584	0.992951	0.0023	1.03	(1.01-1.051)	0.0034	1.03	(1.01-1.051)	0.016	1.05	(1.011-1.093)
rs189747880	4	84430054	T	G	0.002	0.659687	0.25	0.86	(0.667-1.11)	0.16	0.8	(0.586-1.098)	0.45	0.82	(0.492-1.363)
rs13128503	4	84430178	G	A	0.498	0.997857	1.2e-05	1.04	(1.021-1.061)	5.6e-05	1.05	(1.031-1.072)	0.00012	1.07	(1.031-1.115)
rs142088847	4	84430681	C	G	0.008	0.845312	0.0081	0.85	(0.758-0.958)	0.083	0.89	(0.773-1.017)	0.031	0.77	(0.609-0.976)
rs188348829	4	84431214	C	T	0.001	0.501257	0.37	0.84	(0.576-1.212)	0.033	0.58	(0.347-0.96)	0.5	1.26	(0.646-2.451)
rs10008742	4	84431644	C	A	0.498	0.99827	1.3e-05	1.04	(1.021-1.061)	5.8e-05	1.05	(1.031-1.072)	0.00012	1.07	(1.031-1.115)
rs77370560	4	84431678	C	A	0.009	0.84626	0.026	0.88	(0.804-0.978)	0.13	0.9	(0.789-1.038)	0.11	0.84	(0.68-1.047)
chr4:84431714:D	4	84431714	GACAAATAGACC	G	0.01	0.5567	0.37	0.94	(0.821-1.08)	0.16	0.89	(0.758-1.037)	0.71	0.95	(0.737-1.227)
rs11728075	4	84431732	C	G	0.009	0.57162	0.36	0.94	(0.821-1.08)	0.33	0.92	(0.789-1.08)	1	1	(0.76-1.316)
chr4:84431983:D	4	84431983	GA	G	0.019	0.543252	0.27	0.95	(0.862-1.049)	0.52	0.96	(0.854-1.081)	0.31	1.09	(0.917-1.305)
rs508116	4	84432046	G	A	0.583	0.993419	0.0032	1.03	(1.01-1.051)	0.0049	1.03	(1.01-1.051)	0.019	1.05	(1.011-1.093)
chr4:84432075:D	4	84432075	ATT	A	0.01	0.674853	0.51	0.96	(0.854-1.081)	0.85	0.99	(0.863-1.136)	0.6	0.94	(0.759-1.168)
rs145267967	4	84432310	C	T	0.021	0.719585	0.74	0.99	(0.915-1.071)	0.49	0.97	(0.88-1.07)	0.78	1.02	(0.872-1.193)
rs10012248	4	84432958	C	T	0.496	0.996952	1.6e-05	1.04	(1.021-1.061)	6e-05	1.05	(1.031-1.072)	0.00015	1.07	(1.031-1.115)
rs971539	4	84433804	T	C	0.498	1	2e-05	1.04	(1.021-1.061)	9.5e-05	1.04	(1.021-1.061)	0.00017	1.07	(1.031-1.115)
rs76571321	4	84433832	G	C	0.085	0.978372	0.0099	0.96	(0.924-0.999)	0.029	0.95	(0.915-0.989)	0.01	0.91	(0.862-0.969)
rs113349776	4	84433955	C	G	0.007	0.448574	0.79	1.02	(0.855-1.217)	0.45	0.92	(0.744-1.145)	0.44	1.14	(0.816-1.589)
rs17352915	4	84434011	C	T	0.085	0.981013	0.011	0.96	(0.924-0.999)	0.033	0.96	(0.924-0.999)	0.008	0.91	(0.862-0.969)
rs971540	4	84434093	A	T	0.583	0.993797	0.0031	1.03	(1.01-1.051)	0.0048	1.03	(1.01-1.051)	0.018	1.05	(1.011-1.093)
rs9683689	4	84434587	G	A	0.498	0.999208	1.7e-05	1.04	(1.021-1.061)	8.2e-05	1.05	(1.031-1.072)	0.00015	1.07	(1.031-1.115)
rs13145836	4	84434787	T	G	0.585	0.986941	0.0037	1.03	(1.01-1.051)	0.0049	1.03	(1.01-1.051)	0.018	1.05	(1.011-1.093)
rs7685123	4	84435105	G	T	0.084	0.979661	0.011	0.96	(0.924-0.999)	0.033	0.96	(0.924-0.999)	0.008	0.91	(0.862-0.969)
rs10015939	4	84435333	A	G	0.497	0.99801	1.7e-05	1.04	(1.021-1.061)	7.4e-05	1.05	(1.031-1.072)	0.00015	1.07	(1.031-1.115)
chr4:84435388:I	4	84435388	A	AG	0.009	0.694838	0.58	0.97	(0.863-1.092)	0.86	0.99	(0.863-1.136)	1	1	(0.79-1.265)
rs75006948	4	84435429	A	G	0.079	0.761946	0.62	0.99	(0.952-1.03)	0.62	0.99	(0.952-1.03)	0.7	1.02	(0.943-1.103)
rs10016216	4	84435654	A	G	0.498	0.998658	1.8e-05	1.04	(1.021-1.061)	8.3e-05	1.05	(1.031-1.072)	0.00015	1.07	(1.031-1.115)
rs115009652	4	84435986	C	T	0.084	0.978808	0.011	0.96	(0.924-0.999)	0.033	0.96	(0.924-0.999)	0.008	0.91	(0.862-0.969)
chr4:84436204:D	4	84436204	GC	G	0.084	0.978611	0.011	0.96	(0.924-0.999)	0.033	0.96	(0.924-0.999)	0.008	0.91	(0.862-0.969)
rs183872491	4	84436243	C	T	0.002	0.455534	0.75	1.06	(0.753-1.467)	1	1	(0.663-1.509)	0.79	1.08	(0.579-2.028)
rs76495654	4	84436300	T	C	0.084	0.978525	0.011	0.96	(0.924-0.999)	0.033	0.96	(0.924-0.999)	0.008	0.91	(0.862-0.969)
rs189180309	4	84436416	A	T	0.011	0.714445	0.98	1	(0.907-1.103)	0.73	1.02	(0.889-1.17)	0.45	0.92	(0.744-1.145)
rs35452111	4	84436456	G	T	0.498	0.997827	1.7e-05	1.04	(1.021-1.061)	7.3e-05	1.05	(1.031-1.072)	0.00017	1.07	(1.031-1.115)
rs7663427	4	84436461	C	A	0.498	0.997825	1.7e-05	1.04	(1.021-1.061)	7.3e-05	1.05	(1.031-1.072)	0.00017	1.07	(1.031-1.115)
rs143609862	4	84436750	T	C	0.008	0.842726	0.0083	0.85	(0.758-0.958)	0.087	0.89	(0.773-1.017)	0.029	0.77	(0.609-0.976)
rs72654932	4	84436829	G	T	0.019	0.944651	0.52	0.98	(0.906-1.06)	0.45	0.97	(0.897-1.05)	0.36	1.06	(0.926-1.218)
rs112648898	4	84436837	T	C	0.001	0.361434	0.28	0.79	(0.511-1.211)	0.89	0.96	(0.577-1.599)	0.68	0.84	(0.346-2.018)
rs142195221	4	84437234	A	G	0.004	0.448217	0.25	0.87	(0.687-1.1)	0.22	0.84	(0.623-1.121)	0.26	0.76	(0.477-1.222)
rs80070400	4	84437326	G	T	0.084	0.977674	0.011	0.96	(0.924-0.999)	0.034	0.96	(0.924-0.999)	0.008	0.91	(0.862-0.969)
rs10010720	4	84437331	C	T	0.583	0.992926	0.0031	1.03	(1.01-1.051)	0.0044	1.03	(1.01-1.051)	0.019	1.05	(1.011-1.093)
chr4:84437544:D	4	84437544	CTTGATTCA	C	0.494	0.986893	1.6e-05	1.04	(1.021-1.061)	9.2e-05	1.05	(1.031-1.072)	0.00017	1.07	(1.031-1.115)
rs10032585	4	84437684	G	A	0.498	0.997469	1.7e-05	1.04	(1.021-1.061)	7.5e-05	1.05	(1.031-1.072)	0.00016	1.07	(1.031-1.115)
rs146809666	4	84437728	T	A	0.005	0.561611	0.032	1.21	(1.014-1.443)	0.36	1.11	(0.891-1.371)	0.00016	1.77	(1.318-2.373)
rs74933159	4	84437789	T	C	0.009	0.695471	0.56	0.96	(0.854-1.081)	0.86	0.99	(0.863-1.136)	0.96	0.99	(0.783-1.253)
rs10025004	4	84437790	T	G	0.498	0.997429	1.7e-05	1.04	(1.021-1.061)	7.5e-05	1.05	(1.031-1.072)	0.00016	1.07	(1.031-1.115)
rs149193862	4	84438133	G	A	0.019	0.420775	0.39	1.05	(0.953-1.16)	0.46	1.05	(0.935-1.182)	0.69	1.04	(0.839-1.291)
rs28869596	4	84438196	T	C	0.498	0.996611	1.5e-05	1.04	(1.021-1.061)	6.8e-05	1.05	(1.031-1.072)	0.00016	1.07	(1.031-1.115)
rs2172809	4	84438275	A	G	0.5	0.996691	1.5e-05	1.04	(1.021-1.061)	6.3e-05	1.05	(1.031-1.072)	0.0001	1.07	(1.031-1.115)
rs2132096	4	84438469	G	A	0.5	0.995908	1.8e-05	1.04	(1.021-1.061)	7.3e-05	1.05	(1.031-1.072)	0.00012	1.07	(1.031-1.115)
rs2132097	4	84438484	G	A	0.498	0.995182	1.6e-05	1.04	(1.021-1.061)	6.7e-05	1.05	(1.031-1.072)	0.00018	1.07	(1.031-1.115)
rs192559626	4	84438570	C	A	0.002	0.465683	0.92	0.98	(0.716-1.341)	0.59	1.11	(0.777-1.573)	0.56	1.2	(0.652-2.198)
rs56154114	4	84438571	A	G	0.084	0.976752	0.012	0.96	(0.924-0.999)	0.036	0.96	(0.924-0.999)	0.0083	0.91	(0.862-0.969)
rs189077735	4	84438917	G	A	0.004	0.47567	0.22	0.87	(0.701-1.079)	0.41	0.9	(0.694-1.156)	0.2	0.73	(0.445-1.185)
rs1964010	4	84439364	T	C	0.492	0.985138	1.1e-05	1.04	(1.021-1.061)	3.9e-05	1.05	(1.031-1.072)	6.8e-05	1.08	(1.042-1.127)
rs59772423	4	84439365	G	A	0.002	0.854763	0.95	0.99	(0.783-1.253)	0.84	1.03	(0.783-1.356)	0.23	1.28	(0.851-1.938)
rs1980271	4	84439820	G	A	0.5	0.996157	2e-05	1.04	(1.021-1.061)	8e-05	1.05	(1.031-1.072)	0.0001	1.07	(1.031-1.115)
rs28603076	4	84440150	C	G	0.5	0.99608	2e-05	1.04	(1.021-1.061)	8e-05	1.05	(1.031-1.072)	0.0001	1.07	(1.031-1.115)
rs528152	4	84440178	T	G	0.571	0.962215	0.0043	1.03	(1.01-1.051)	0.0037	1.03	(1.01-1.051)	0.011	1.05	(1.011-1.093)
rs183264045	4	84440526	A	G	0.009	0.54256	0.22	0.92	(0.797-1.048)	0.067	0.85	(0.714-1.017)	0.4	0.89	(0.674-1.167)
chr4:84440773:D	4	84440773	TTG	T	0.084	0.975521	0.012	0.96	(0.924-0.999)	0.037	0.96	(0.924-0.999)	0.0083	0.91	(0.845-0.988)
rs72936954	4	84440873	T	C	0.084	0.975574	0.012	0.96	(0.924-0.999)	0.037	0.96	(0.924-0.999)	0.0084	0.91	(0.845-0.988)
rs185713051	4	84441059	G	A	0.002	0.423488	0.4	0.87	(0.635-1.19)	0.6	0.9	(0.605-1.326)	0.74	1.12	(0.608-2.05)
rs146778761	4	84441083	A	T	0.001	0.421747	0.67	1.08	(0.746-1.572)	0.76	1.07	(0.683-1.683)	0.64	1.19	(0.585-2.4)
rs74799789	4	84441087	A	T	0.054	0.52253	0.71	1.01	(0.952-1.071)	0.85	0.99	(0.915-1.071)	0.79	1.02	(0.907-1.148)
rs144247965	4	84441295	C	T	0.002	0.662076	0.54	0.92	(0.695-1.202)	0.37	0.86	(0.617-1.201)	0.91	1.03	(0.619-1.715)
rs567631	4	84441378	T	G	0.084	0.974896	0.013	0.96	(0.924-0.999)	0.035	0.96	(0.924-0.999)	0.0092	0.91	(0.862-0.969)
rs10023702	4	84441716	C	T	0.498	0.995969	2.1e-05	1.04	(1.021-1.061)	8.8e-05	1.04	(1.021-1.061)	0.00016	1.07	(1.031-1.115)
rs182670388	4	84441829	T	C	0.004	0.372822	0.5	0.92	(0.73-1.168)	0.12	0.79	(0.586-1.055)	0.64	1.12	(0.711-1.752)
chr4:84441902:D	4	84441902	TG	T	0.043	0.491558	0.2	1.04	(0.981-1.104)	0.58	1.02	(0.943-1.103)	0.027	1.15	(1.023-1.294)
chr4:84442317:D	4	84442317	TTCTC	T	0.569	0.894067	0.095	1.02	(1-1.04)	0.079	1.02	(1-1.04)	0.11	1.03	(0.991-1.072)
rs28807824	4	84442321	C	T	0.543	0.72851	0.027	1.03	(1-1.04)	0.055	1.03	(1.01-1.051)	0.0082	1.06	(1.021-1.104)
rs28828184	4	84442332	G	C	0.587	0.949425	0.0058	1.03	(1.01-1.051)	0.005	1.03	(1.01-1.051)	0.013	1.05	(1.011-1.093)
chr4:84442350:D	4	84442350	ACTCT	A	0.076	0.934179	0.0033	0.95	(0.906-0.979)	0.027	0.95	(0.915-0.989)	0.013	0.91	(0.845-0.988)
rs28798169	4	84442490	T	C	0.571	0.95796	0.0068	1.03	(1.01-1.051)	0.01	1.03	(1.01-1.051)	0.015	1.05	(1.011-1.093)
chr4:84442498:I	4	84442498	C	CA	0.566	0.94828	0.0089	1.03	(1.01-1.051)	0.016	1.03	(1.01-1.051)	0.015	1.05	(1.011-1.093)
rs28875243	4	84442509	G	A	0.482	0.956926	6.5e-05	1.04	(1.021-1.061)	0.00025	1.04	(1.021-1.061)	0.00016	1.07	(1.031-1.115)
rs184945178	4	84442646	A	C	0.005	0.446336	0.054	1.22	(1.004-1.486)	0.058	1.26	(0.995-1.592)	0.91	0.98	(0.662-1.451)
rs28895925	4	84442663	G	A	0.497	0.990213	2.8e-05	1.04	(1.021-1.061)	0.00011	1.04	(1.021-1.061)	0.00021	1.07	(1.031-1.115)
rs1717636	4	84442700	T	C	0.615	0.977141	0.0058	1.03	(1.01-1.051)	0.0059	1.03	(1.01-1.051)	0.01	1.05	(1.011-1.093)
rs562957	4	84443015	G	A	0.585	0.991724	0.0034	1.03	(1.01-1.051)	0.0047	1.03	(1.01-1.051)	0.014	1.05	(1.011-1.093)
rs193183395	4	84443102	C	T	0.004	0.572041	0.32	0.9	(0.722-1.111)	0.59	1.07	(0.831-1.384)	0.1	0.68	(0.436-1.073)
rs11099603	4	84443899	T	C	0.043	0.802282	0.77	0.99	(0.934-1.05)	0.86	0.99	(0.934-1.05)	0.13	0.92	(0.837-1.018)
chr4:84444042:D	4	84444042	TG	T	0.002	0.855654	0.96	1.01	(0.814-1.253)	0.88	1.02	(0.775-1.342)	0.16	1.32	(0.894-1.958)
rs60875016	4	84444057	A	G	0.084	0.97467	0.013	0.96	(0.924-0.999)	0.036	0.96	(0.924-0.999)	0.009	0.91	(0.845-0.988)
rs9999564	4	84444097	T	C	0.585	0.991716	0.0034	1.03	(1.01-1.051)	0.0047	1.03	(1.01-1.051)	0.014	1.05	(1.011-1.093)
chr4:84444672:I	4	84444672	T	TC	0.496	0.979613	0.00013	1.04	(1.021-1.061)	0.0004	1.04	(1.021-1.061)	0.00052	1.07	(1.031-1.115)
rs13128664	4	84444673	T	C	0.477	0.961736	0.00019	1.04	(1.021-1.061)	0.00033	1.04	(1.021-1.061)	0.00078	1.06	(1.021-1.104)
rs183793415	4	84444736	C	T	0.002	0.444867	0.44	0.87	(0.599-1.262)	0.35	0.8	(0.511-1.26)	0.38	1.32	(0.707-2.477)
rs491430	4	84444915	A	G	0.58	0.979678	0.0014	1.03	(1.01-1.051)	0.0013	1.04	(1.021-1.061)	0.0098	1.05	(1.011-1.093)
rs17006877	4	84445017	G	A	0.002	0.859011	0.94	0.99	(0.783-1.253)	0.68	1.06	(0.791-1.425)	0.36	1.22	(0.794-1.88)
rs112911478	4	84445568	C	T	0.084	0.97067	0.01	0.96	(0.924-0.999)	0.03	0.95	(0.915-0.989)	0.01	0.91	(0.862-0.969)
rs76975543	4	84445786	G	T	0.003	0.484436	0.64	0.95	(0.744-1.191)	0.3	0.85	(0.635-1.143)	0.29	1.26	(0.818-1.937)
rs183303184	4	84445905	A	G	0.001	0.559898	0.26	1.2	(0.875-1.638)	0.32	1.21	(0.833-1.755)	0.44	1.26	(0.699-2.266)
chr4:84446014:D	4	84446014	AT	A	0.499	0.994073	2.9e-05	1.04	(1.021-1.061)	9.7e-05	1.04	(1.021-1.061)	0.00022	1.07	(1.031-1.115)
rs10031566	4	84446237	A	C	0.583	0.98667	0.0032	1.03	(1.01-1.051)	0.0049	1.03	(1.01-1.051)	0.013	1.05	(1.011-1.093)
rs55658318	4	84446462	T	C	0.084	0.975012	0.013	0.96	(0.924-0.999)	0.037	0.96	(0.924-0.999)	0.0091	0.91	(0.845-0.988)
rs56670138	4	84446501	G	C	0.002	0.853641	0.93	1.01	(0.798-1.278)	0.82	1.03	(0.783-1.356)	0.16	1.34	(0.903-1.978)
rs56214235	4	84446635	G	C	0.083	0.975382	0.012	0.96	(0.924-0.999)	0.039	0.96	(0.924-0.999)	0.0084	0.91	(0.845-0.988)
rs58553884	4	84446881	G	A	0.084	0.975141	0.013	0.96	(0.924-0.999)	0.037	0.96	(0.924-0.999)	0.0091	0.91	(0.845-0.988)
rs6535479	4	84447091	A	G	0.002	0.853663	0.92	1.01	(0.798-1.278)	0.84	1.03	(0.783-1.356)	0.15	1.35	(0.912-1.998)
rs148752165	4	84447309	G	T	0.007	0.320715	0.093	0.84	(0.694-1.026)	0.26	0.87	(0.687-1.1)	0.81	1.05	(0.71-1.556)
rs576707	4	84447416	C	T	0.585	0.991782	0.0035	1.03	(1.01-1.051)	0.0047	1.03	(1.01-1.051)	0.014	1.05	(1.011-1.093)
rs551781	4	84447882	A	G	0.616	0.982019	0.0059	1.03	(1.01-1.051)	0.0056	1.03	(1.01-1.051)	0.011	1.05	(1.011-1.093)
rs7684623	4	84448046	T	A	0.501	0.995335	2.6e-05	1.04	(1.021-1.061)	9.4e-05	1.04	(1.021-1.061)	0.00012	1.07	(1.031-1.115)
rs7679811	4	84448176	A	T	0.499	0.995216	2.6e-05	1.04	(1.021-1.061)	9.7e-05	1.04	(1.021-1.061)	0.00019	1.07	(1.031-1.115)
rs7684811	4	84448316	A	G	0.501	0.995417	2.4e-05	1.04	(1.021-1.061)	8.9e-05	1.04	(1.021-1.061)	0.00012	1.07	(1.031-1.115)
rs188134393	4	84448321	C	T	0.011	0.714793	0.97	1	(0.907-1.103)	0.73	1.02	(0.889-1.17)	0.46	0.92	(0.744-1.145)
rs547872	4	84448389	C	T	0.585	0.991835	0.0035	1.03	(1.01-1.051)	0.0047	1.03	(1.01-1.051)	0.014	1.05	(1.011-1.093)
rs2453431	4	84448576	C	T	0.083	0.975832	0.013	0.96	(0.924-0.999)	0.036	0.96	(0.924-0.999)	0.0092	0.91	(0.845-0.988)
rs138435164	4	84448785	G	A	0.003	0.326515	0.71	0.94	(0.688-1.289)	0.47	1.14	(0.8-1.621)	0.11	0.55	(0.274-1.123)
rs56214410	4	84448829	C	A	0.083	0.976099	0.013	0.96	(0.924-0.999)	0.038	0.96	(0.924-0.999)	0.01	0.91	(0.845-0.988)
rs2461266	4	84448898	T	C	0.542	0.90086	0.016	1.02	(1-1.04)	0.017	1.03	(1.01-1.051)	0.047	1.04	(1.001-1.082)
rs2453429	4	84448900	T	C	0.462	0.909392	7.5e-05	1.04	(1.021-1.061)	0.00029	1.04	(1.021-1.061)	0.00026	1.07	(1.031-1.115)
rs56221157	4	84448999	G	A	0.083	0.976484	0.013	0.96	(0.924-0.999)	0.04	0.96	(0.924-0.999)	0.0085	0.91	(0.845-0.988)
rs509506	4	84449513	G	C	0.585	0.991921	0.0035	1.03	(1.01-1.051)	0.0048	1.03	(1.01-1.051)	0.014	1.05	(1.011-1.093)
rs10009263	4	84449710	G	A	0.5	0.995665	2.7e-05	1.04	(1.021-1.061)	0.0001	1.04	(1.021-1.061)	0.0002	1.07	(1.031-1.115)
rs191613644	4	84449744	T	G	0.015	0.481248	0.035	1.13	(1.002-1.268)	0.09	1.12	(0.973-1.28)	0.034	1.26	(1.015-1.561)
rs561317	4	84449867	T	A	0.087	0.938232	0.0093	0.96	(0.915-0.989)	0.028	0.95	(0.915-0.989)	0.0089	0.91	(0.845-0.988)
rs181226122	4	84449906	C	G	0.001	0.419426	0.83	1.04	(0.717-1.51)	0.97	1.01	(0.644-1.585)	0.64	1.19	(0.585-2.4)
rs10034960	4	84450412	C	T	0.476	0.937932	0.00014	1.04	(1.021-1.061)	0.00043	1.04	(1.021-1.061)	0.00062	1.07	(1.031-1.115)
rs187669989	4	84450420	C	T	0.004	0.442027	0.35	1.11	(0.891-1.371)	0.42	1.12	(0.848-1.469)	0.76	1.07	(0.697-1.651)
rs543985	4	84451510	C	T	0.082	0.967654	0.013	0.96	(0.924-0.999)	0.038	0.96	(0.924-0.999)	0.0075	0.9	(0.837-0.979)
rs192992264	4	84451639	C	T	0.001	0.418822	0.93	1.02	(0.689-1.51)	1	1	(0.637-1.57)	0.65	1.17	(0.579-2.376)
rs4626190	4	84451666	C	T	0.083	0.977389	0.014	0.96	(0.924-0.999)	0.041	0.96	(0.924-0.999)	0.011	0.91	(0.845-0.988)
rs183893894	4	84451755	G	A	0.006	0.512946	0.68	1.04	(0.872-1.242)	0.7	1.04	(0.856-1.266)	0.7	1.06	(0.761-1.482)
chr4:84451789:D	4	84451789	AT	A	0.083	0.979059	0.015	0.96	(0.924-0.999)	0.041	0.96	(0.924-0.999)	0.0095	0.91	(0.845-0.988)
rs2461268	4	84451949	G	A	0.081	0.968325	0.013	0.96	(0.924-0.999)	0.039	0.96	(0.924-0.999)	0.0077	0.91	(0.845-0.988)
chr4:84452180:I	4	84452180	A	AT	0.082	0.979663	0.0093	0.96	(0.915-0.989)	0.032	0.95	(0.915-0.989)	0.0081	0.91	(0.845-0.988)
rs77760185	4	84452256	G	A	0.083	0.979059	0.012	0.96	(0.924-0.999)	0.036	0.96	(0.924-0.999)	0.0087	0.91	(0.845-0.988)
rs56129858	4	84452442	C	T	0.083	0.980092	0.015	0.96	(0.924-0.999)	0.042	0.96	(0.924-0.999)	0.0096	0.91	(0.845-0.988)
rs182223493	4	84452462	A	G	0.002	0.351427	0.75	1.06	(0.717-1.571)	0.35	0.79	(0.482-1.284)	0.15	1.65	(0.847-3.21)
rs55768488	4	84452565	G	A	0.088	0.934195	0.0088	0.96	(0.915-0.989)	0.034	0.96	(0.924-0.999)	0.01	0.91	(0.862-0.969)
rs146469981	4	84452690	C	T	0.028	0.521031	0.53	0.97	(0.897-1.05)	0.63	0.98	(0.889-1.081)	0.73	0.97	(0.83-1.135)
rs80053000	4	84452691	G	A	0.008	0.624734	0.46	0.95	(0.829-1.091)	0.56	0.95	(0.813-1.113)	0.49	0.91	(0.708-1.179)
rs10010961	4	84452761	T	A	0.497	0.998264	1.7e-05	1.04	(1.021-1.061)	7.1e-05	1.05	(1.031-1.072)	0.00016	1.07	(1.031-1.115)
rs138684442	4	84452794	G	A	0.01	0.473515	0.82	0.98	(0.855-1.124)	0.73	0.97	(0.83-1.135)	0.84	0.97	(0.752-1.252)
rs56086414	4	84452849	G	A	0.083	0.98079	0.015	0.96	(0.924-0.999)	0.042	0.96	(0.924-0.999)	0.0097	0.91	(0.845-0.988)
rs10018970	4	84452950	G	A	0.498	0.998475	1.8e-05	1.04	(1.021-1.061)	7.2e-05	1.05	(1.031-1.072)	0.00013	1.07	(1.031-1.115)
rs60473701	4	84453011	A	C	0.083	0.981081	0.015	0.96	(0.924-0.999)	0.043	0.96	(0.924-0.999)	0.0097	0.91	(0.845-0.988)
rs17355209	4	84453308	C	A	0.499	1	1.6e-05	1.04	(1.021-1.061)	6.9e-05	1.05	(1.031-1.072)	8.9e-05	1.07	(1.031-1.115)
rs558491	4	84453407	T	C	0.083	0.981047	0.015	0.96	(0.924-0.999)	0.043	0.96	(0.924-0.999)	0.0095	0.91	(0.845-0.988)
rs11724892	4	84453788	C	T	0.497	0.998323	1.8e-05	1.04	(1.021-1.061)	7.6e-05	1.05	(1.031-1.072)	0.00017	1.07	(1.031-1.115)
chr4:84453969:D	4	84453969	ATATG	A	0.083	0.978727	0.015	0.96	(0.924-0.999)	0.043	0.96	(0.924-0.999)	0.01	0.91	(0.845-0.988)
rs187441724	4	84454082	T	C	0.002	0.658117	0.21	0.85	(0.66-1.099)	0.14	0.79	(0.581-1.087)	0.4	0.8	(0.482-1.336)
chr4:84454197:D	4	84454197	GTA	G	0.013	0.406168	0.73	1.02	(0.889-1.17)	0.13	1.13	(0.964-1.319)	0.17	0.83	(0.629-1.088)
chr4:84454214:I	4	84454214	C	CAT	0.082	0.979808	0.015	0.96	(0.924-0.999)	0.048	0.96	(0.924-0.999)	0.0093	0.91	(0.845-0.988)
rs62305321	4	84454341	A	C	0.498	0.992669	2.9e-05	1.04	(1.021-1.061)	0.00015	1.04	(1.021-1.061)	0.00016	1.07	(1.031-1.115)
chr4:84454344:D	4	84454344	GT	G	0.501	0.991694	2.8e-05	1.04	(1.021-1.061)	0.00015	1.04	(1.021-1.061)	7.8e-05	1.07	(1.031-1.115)
rs10014570	4	84454356	A	G	0.498	0.992662	2.9e-05	1.04	(1.021-1.061)	0.00015	1.04	(1.021-1.061)	0.00016	1.07	(1.031-1.115)
rs10014669	4	84454421	A	T	0.499	0.994891	2.4e-05	1.04	(1.021-1.061)	9.9e-05	1.04	(1.021-1.061)	0.00017	1.07	(1.031-1.115)
rs6535480	4	84455200	T	C	0.002	0.857203	0.97	1	(0.79-1.265)	0.92	1.01	(0.768-1.329)	0.15	1.35	(0.912-1.998)
rs6535481	4	84455601	G	A	0.497	0.996714	1.6e-05	1.04	(1.021-1.061)	6.7e-05	1.05	(1.031-1.072)	0.00017	1.07	(1.031-1.115)
rs7672304	4	84456142	G	C	0.493	0.990051	1e-05	1.04	(1.021-1.061)	3.3e-05	1.05	(1.031-1.072)	7.9e-05	1.07	(1.031-1.115)
rs9992543	4	84456409	C	T	0.497	0.996348	1.6e-05	1.04	(1.021-1.061)	6.5e-05	1.05	(1.031-1.072)	0.00017	1.07	(1.031-1.115)
rs55833887	4	84458001	A	G	0.406	0.993819	0.01	1.03	(1.01-1.051)	0.0065	1.03	(1.01-1.051)	0.033	1.04	(1.001-1.082)
rs114476938	4	84458011	G	A	0.004	0.441822	0.42	1.1	(0.882-1.357)	0.41	1.12	(0.865-1.44)	0.27	1.27	(0.826-1.957)
rs56139069	4	84458028	C	G	0.406	0.993827	0.01	1.03	(1.01-1.051)	0.0065	1.03	(1.01-1.051)	0.033	1.04	(1.001-1.082)
rs72936998	4	84458501	C	G	0.002	0.854022	0.95	1.01	(0.798-1.278)	0.88	1.02	(0.775-1.342)	0.13	1.36	(0.903-2.058)
rs56163370	4	84458554	T	C	0.005	0.423561	0.32	1.11	(0.9-1.385)	0.33	1.13	(0.874-1.455)	0.17	1.32	(0.894-1.958)
chr4:84458709:I	4	84458709	C	CT	0.002	0.450983	0.61	1.09	(0.784-1.527)	0.76	1.06	(0.704-1.603)	0.51	1.23	(0.659-2.31)
chr4:84458741:D	4	84458741	AAT	A	0.002	0.835733	0.9	0.98	(0.775-1.24)	0.92	0.99	(0.738-1.328)	0.12	1.38	(0.912-2.078)
chr4:84458742:D	4	84458742	ATATG	A	0.003	0.661604	0.46	1.08	(0.89-1.318)	0.36	1.12	(0.865-1.44)	0.18	1.3	(0.894-1.882)
chr4:84458774:I	4	84458774	G	GTA	0.02	0.558491	0.13	0.93	(0.845-1.028)	0.31	0.94	(0.837-1.059)	0.4	1.07	(0.899-1.279)
rs28465533	4	84458778	G	A	0.266	0.706857	0.062	1.02	(1-1.04)	0.06	1.03	(0.991-1.072)	0.15	1.04	(0.981-1.104)
rs148981445	4	84459632	C	T	0.029	0.695056	0.89	1	(0.943-1.061)	0.57	0.98	(0.906-1.06)	0.45	1.05	(0.916-1.206)
rs143229691	4	84459713	T	C	0.003	0.550483	0.027	0.76	(0.597-0.956)	0.046	0.74	(0.552-0.994)	0.3	0.76	(0.459-1.271)
rs142632918	4	84459854	C	T	0.01	0.46143	0.31	0.93	(0.813-1.07)	0.46	0.94	(0.805-1.102)	0.32	0.87	(0.648-1.166)
rs6857743	4	84459866	C	G	0.406	0.995836	0.0091	1.03	(1.01-1.051)	0.0061	1.03	(1.01-1.051)	0.033	1.04	(1.001-1.082)
rs6834335	4	84459950	A	C	0.406	0.995817	0.0095	1.03	(1.01-1.051)	0.0063	1.03	(1.01-1.051)	0.033	1.04	(1.001-1.082)
rs28498282	4	84460194	A	G	0.406	0.996053	0.0095	1.03	(1.01-1.051)	0.0062	1.03	(1.01-1.051)	0.033	1.04	(1.001-1.082)
rs6815504	4	84460534	C	T	0.406	0.996514	0.0092	1.03	(1.01-1.051)	0.006	1.03	(1.01-1.051)	0.034	1.04	(1.001-1.082)
rs185087723	4	84460840	C	T	0.002	0.448441	0.78	1.04	(0.776-1.397)	0.92	0.98	(0.689-1.395)	0.95	0.98	(0.544-1.765)
rs149399530	4	84460985	C	T	0.002	0.843194	0.72	0.96	(0.774-1.192)	0.35	0.88	(0.667-1.155)	0.52	1.14	(0.785-1.653)
rs55712009	4	84461077	G	A	0.002	0.82352	0.92	0.99	(0.798-1.228)	0.98	1	(0.76-1.316)	0.072	1.42	(0.959-2.1)
rs10019908	4	84461100	T	C	0.491	0.990008	0.21	1.01	(0.99-1.03)	0.11	1.02	(1-1.04)	0.42	1.02	(0.981-1.061)
rs10027616	4	84461115	G	A	0.406	0.997179	0.0091	1.03	(1.01-1.051)	0.0059	1.03	(1.01-1.051)	0.034	1.04	(1.001-1.082)
rs10017622	4	84461265	A	G	0.406	0.997406	0.0093	1.03	(1.01-1.051)	0.006	1.03	(1.01-1.051)	0.035	1.04	(1.001-1.082)
rs17355265	4	84461507	C	T	0.406	0.997673	0.0091	1.03	(1.01-1.051)	0.0059	1.03	(1.01-1.051)	0.035	1.04	(1.001-1.082)
rs28472418	4	84461914	C	T	0.405	0.998246	0.0091	1.03	(1.01-1.051)	0.0058	1.03	(1.01-1.051)	0.035	1.04	(1.001-1.082)
rs181467473	4	84461936	G	A	0.01	0.565331	0.52	1.04	(0.925-1.171)	0.49	1.05	(0.899-1.23)	0.6	1.07	(0.848-1.357)
rs28505493	4	84462010	T	C	0.405	0.998449	0.009	1.03	(1.01-1.051)	0.0057	1.03	(1.01-1.051)	0.035	1.04	(1.001-1.082)
rs2132093	4	84462127	A	G	0.395	0.969269	0.014	1.02	(1-1.04)	0.0099	1.03	(1.01-1.051)	0.03	1.04	(1.001-1.082)
rs2132092	4	84462134	T	C	0.478	0.965606	0.29	1.01	(0.99-1.03)	0.18	1.02	(1-1.04)	0.55	1.01	(0.971-1.05)
rs28422943	4	84462142	T	C	0.393	0.972261	0.015	1.02	(1-1.04)	0.012	1.03	(1.01-1.051)	0.053	1.04	(1.001-1.082)
rs9654153	4	84462328	A	G	0.405	0.998931	0.009	1.03	(1.01-1.051)	0.0057	1.03	(1.01-1.051)	0.035	1.04	(1.001-1.082)
rs144986983	4	84462529	C	A	0.01	0.534402	0.00078	1.24	(1.086-1.429)	0.0005	1.31	(1.12-1.532)	0.19	1.17	(0.928-1.485)
rs7672834	4	84462945	C	T	0.405	1	0.0086	1.03	(1.01-1.051)	0.0054	1.03	(1.01-1.051)	0.035	1.04	(1.001-1.082)
rs7673417	4	84463209	C	T	0.405	0.999672	0.0089	1.03	(1.01-1.051)	0.0056	1.03	(1.01-1.051)	0.035	1.04	(1.001-1.082)
rs115541922	4	84463242	C	T	0.015	0.720179	0.93	1	(0.907-1.103)	0.46	1.04	(0.944-1.148)	0.2	0.89	(0.743-1.058)
rs142330945	4	84463893	A	G	0.011	0.467201	0.7	1.03	(0.898-1.182)	0.71	1.03	(0.881-1.205)	0.89	1.02	(0.791-1.316)
rs59475928	4	84463967	A	G	0.002	0.820718	0.91	0.99	(0.783-1.253)	0.87	1.02	(0.775-1.342)	0.14	1.36	(0.903-2.058)
rs28684923	4	84464004	G	A	0.405	0.999134	0.0086	1.03	(1.01-1.051)	0.0054	1.03	(1.01-1.051)	0.033	1.04	(1.001-1.082)
rs112646436	4	84464024	G	C	0.003	0.553195	0.78	0.97	(0.767-1.228)	0.37	0.88	(0.667-1.155)	0.36	1.22	(0.794-1.88)
rs111248102	4	84464090	G	A	0.082	0.97858	0.015	0.96	(0.924-0.999)	0.041	0.96	(0.924-0.999)	0.0097	0.91	(0.845-0.988)
rs150429627	4	84464100	G	A	0.005	0.394437	0.23	1.13	(0.936-1.385)	0.68	1.05	(0.831-1.33)	0.52	1.14	(0.77-1.685)
rs28626425	4	84464183	T	G	0.49	0.991304	0.2	1.01	(0.99-1.03)	0.098	1.02	(1-1.04)	0.4	1.02	(0.981-1.061)
rs190407954	4	84464216	G	T	0.002	0.795421	0.32	1.12	(0.891-1.426)	0.21	1.19	(0.901-1.56)	0.7	1.09	(0.697-1.717)
rs181524617	4	84464265	C	T	0.008	0.473507	0.41	1.07	(0.908-1.242)	0.42	1.07	(0.899-1.279)	0.76	1.05	(0.783-1.411)
rs6842648	4	84464436	C	T	0.405	0.998954	0.0084	1.03	(1.01-1.051)	0.0053	1.03	(1.01-1.051)	0.032	1.04	(1.001-1.082)
rs6841172	4	84464472	G	A	0.405	0.998942	0.0084	1.03	(1.01-1.051)	0.0053	1.03	(1.01-1.051)	0.032	1.04	(1.001-1.082)
rs10018741	4	84465236	C	T	0.405	0.998847	0.0079	1.03	(1.01-1.051)	0.0049	1.03	(1.01-1.051)	0.03	1.04	(1.001-1.082)
rs10516690	4	84465613	C	T	0.394	1	0.0066	1.03	(1.01-1.051)	0.0064	1.03	(1.01-1.051)	0.043	1.04	(1.001-1.082)
rs28360718	4	84465855	A	C	0.394	0.999245	0.0069	1.03	(1.01-1.051)	0.0067	1.03	(1.01-1.051)	0.043	1.04	(1.001-1.082)
rs190045938	4	84466010	C	T	0.001	0.558452	0.58	0.91	(0.655-1.275)	0.75	0.94	(0.636-1.394)	0.93	1.03	(0.561-1.892)
rs183304151	4	84466229	A	T	0.002	0.331912	0.42	0.85	(0.559-1.273)	0.76	1.07	(0.67-1.717)	0.73	0.87	(0.382-1.98)
rs188137571	4	84467273	G	A	0.011	0.467346	0.74	1.02	(0.889-1.17)	0.85	1.02	(0.872-1.193)	0.85	1.02	(0.791-1.316)
MERGED_DEL_2_25472	4	84467381	TCCCACCTCGGCCTCCCAAAGTGCTGGGATTACAGGCATCAGCCATTGCACCCGGCCCAGCCATGAGTTTTAAAGGACACAAAGTATTTCAATTTGGCAGGTGATGGGATTAAAAAATCAGTAGATGAGAGGGTCTAGTAGCGTGGATTTAGTTTTTTTTTTTTTTTTGCCTATACAGAAATGAGAACTTTTTGAATATTTATACTTGTTGGATTACTATTTTTATTATAATCTTTGTCAAATATCTGCTTTTTCTGTTTTTGATCTTTGTCTTTTCTATGGTGTCTCCAGGAAAGAATGGAAGTGAACAGGAGGAGAAAATAGAAATCATAGTATTTTAGAGTAATGCTGATACCCGCAAAATTTGTCATATTTCATTCAGAGTGTCTACCCTTCCTT…	T	0.002	0.380057	0.45	1.13	(0.824-1.543)	0.9	0.97	(0.656-1.436)	0.67	1.14	(0.62-2.091)
rs182409534	4	84467641	T	C	0.002	0.374627	0.37	0.86	(0.611-1.189)	0.3	0.79	(0.516-1.223)	0.66	0.85	(0.413-1.76)
rs10032581	4	84467747	G	A	0.392	0.992207	0.0072	1.03	(1.01-1.051)	0.0074	1.03	(1.01-1.051)	0.045	1.04	(1.001-1.082)
rs10011104	4	84467851	C	T	0.388	0.983781	0.0055	1.03	(1.01-1.051)	0.0048	1.03	(1.01-1.051)	0.058	1.04	(1.001-1.082)
rs10022623	4	84467863	A	G	0.388	0.983687	0.0055	1.03	(1.01-1.051)	0.0048	1.03	(1.01-1.051)	0.058	1.04	(1.001-1.082)
rs141339461	4	84467888	G	A	0.001	0.503471	0.16	1.31	(0.903-1.901)	0.045	1.55	(1.009-2.39)	0.59	1.21	(0.597-2.449)
rs34772934	4	84468156	C	T	0.002	0.797653	0.94	0.99	(0.767-1.277)	0.58	1.08	(0.807-1.454)	0.22	1.32	(0.86-2.036)
rs10027723	4	84468436	T	C	0.335	0.863525	0.028	1.02	(1-1.04)	0.021	1.03	(1.01-1.051)	0.099	1.04	(1.001-1.082)
rs181277523	4	84468486	A	G	0.002	0.378283	0.39	0.85	(0.599-1.213)	0.32	0.79	(0.506-1.247)	0.41	0.72	(0.328-1.575)
rs185818040	4	84468554	C	T	0.029	0.824386	0.042	0.94	(0.888-0.999)	0.19	0.95	(0.88-1.029)	0.046	0.88	(0.781-0.988)
rs182137031	4	84468606	C	A	0.011	0.972762	0.87	0.99	(0.898-1.092)	0.6	1.03	(0.916-1.159)	0.42	1.07	(0.899-1.279)
rs186871554	4	84468617	G	A	0.001	0.326503	0.047	0.62	(0.387-0.99)	0.0032	0.39	(0.207-0.724)	0.13	0.46	(0.17-1.258)
rs501522	4	84468632	C	T	0.257	0.747484	0.96	1	(0.981-1.02)	0.8	1	(0.962-1.04)	0.35	0.98	(0.924-1.04)
rs112979568	4	84468652	A	G	0.508	0.827121	0.0017	1.03	(1.01-1.051)	0.0032	1.04	(1.021-1.061)	0.055	1.04	(1.001-1.082)
rs139756909	4	84468656	C	T	0.461	0.821556	0.0083	1.03	(1.01-1.051)	0.018	1.03	(1.01-1.051)	0.3	1.02	(0.981-1.061)
rs146753513	4	84468657	G	A	0.47	0.832625	0.0082	1.03	(1.01-1.051)	0.016	1.03	(1.01-1.051)	0.3	1.02	(0.981-1.061)
rs6832714	4	84468685	G	A	0.457	0.870843	0.057	1.02	(1-1.04)	0.069	1.02	(1-1.04)	0.34	1.02	(0.981-1.061)
rs184074571	4	84469672	G	C	0.001	0.504144	0.19	1.29	(0.894-1.882)	0.057	1.54	(0.999-2.366)	0.58	1.22	(0.603-2.473)
rs11731267	4	84469852	C	T	0.128	0.868082	0.0082	1.04	(1.001-1.082)	0.037	1.04	(1.001-1.082)	0.16	1.04	(0.981-1.104)
rs11731336	4	84470070	C	G	0.128	0.867997	0.0086	1.04	(1.001-1.082)	0.038	1.04	(1.001-1.082)	0.16	1.04	(0.981-1.104)
chr4:84470143:D	4	84470143	AC	A	0.084	0.962348	0.016	0.96	(0.924-0.999)	0.049	0.96	(0.924-0.999)	0.01	0.91	(0.845-0.988)
rs187144568	4	84470293	C	G	0.004	0.583559	0.33	0.91	(0.744-1.101)	0.95	0.99	(0.783-1.253)	0.27	0.79	(0.526-1.199)
chr4:84470624:D	4	84470624	GTA	G	0.322	0.897675	0.099	1.02	(1-1.04)	0.074	1.02	(1-1.04)	0.18	1.03	(0.991-1.072)
rs1963045	4	84470833	T	C	0.442	0.925832	0.002	1.03	(1.01-1.051)	0.003	1.04	(1.021-1.061)	0.051	1.04	(1.001-1.082)
rs2015785	4	84470882	G	A	0.444	0.927926	0.0022	1.03	(1.01-1.051)	0.0035	1.03	(1.01-1.051)	0.038	1.04	(1.001-1.082)
rs79630999	4	84472262	C	T	0.005	0.379341	0.79	0.97	(0.782-1.204)	0.38	0.89	(0.674-1.167)	0.67	1.09	(0.725-1.651)
rs189913226	4	84472756	C	T	0.022	0.670335	0.72	0.99	(0.915-1.071)	0.82	0.99	(0.898-1.092)	0.71	1.03	(0.881-1.205)
rs1965464	4	84472815	C	T	0.122	0.868764	0.023	1.04	(1.001-1.082)	0.064	1.03	(0.991-1.072)	0.28	1.03	(0.972-1.093)
rs6813640	4	84472818	C	A	0.299	0.86578	0.12	1.02	(1-1.04)	0.075	1.02	(1-1.04)	0.12	1.03	(0.991-1.072)
rs185141416	4	84473867	G	C	0.003	0.679168	0.022	1.27	(1.045-1.547)	0.13	1.2	(0.946-1.515)	0.14	1.34	(0.903-1.978)
rs79884372	4	84473913	C	A	0.017	0.794385	0.72	0.99	(0.915-1.071)	0.39	0.96	(0.871-1.06)	0.82	1.02	(0.872-1.193)
rs74512066	4	84474248	T	C	0.089	0.942665	0.063	0.97	(0.933-1.009)	0.11	0.97	(0.933-1.009)	0.026	0.92	(0.87-0.979)
rs34731545	4	84474379	T	C	0.089	0.942616	0.063	0.97	(0.933-1.009)	0.11	0.97	(0.933-1.009)	0.026	0.92	(0.87-0.979)
rs13146776	4	84474967	G	A	0.064	0.917921	0.28	1.02	(0.981-1.061)	0.7	1.01	(0.971-1.05)	0.57	1.02	(0.943-1.103)
rs187394101	4	84475125	A	T	0.001	0.486435	0.62	1.09	(0.769-1.557)	0.49	1.16	(0.755-1.788)	0.23	0.61	(0.274-1.368)
rs62305328	4	84475657	A	C	0.038	0.905841	0.13	1.04	(0.981-1.104)	0.42	1.03	(0.972-1.093)	0.0004	1.2	(1.085-1.32)
rs140026454	4	84476117	C	T	0.024	0.61235	0.033	0.92	(0.845-0.988)	0.08	0.92	(0.837-1.018)	0.95	1.01	(0.863-1.182)
rs6828521	4	84476361	A	G	0.089	0.942018	0.063	0.97	(0.933-1.009)	0.11	0.97	(0.933-1.009)	0.026	0.92	(0.87-0.979)
rs11737424	4	84476623	A	G	0.124	0.859091	0.025	1.04	(0.991-1.072)	0.077	1.03	(0.991-1.072)	0.25	1.04	(0.981-1.104)
rs11733281	4	84476860	C	T	0.122	0.869003	0.029	1.03	(0.991-1.072)	0.084	1.03	(0.991-1.072)	0.28	1.03	(0.972-1.093)
rs11721920	4	84476962	T	C	0.122	0.869059	0.029	1.03	(0.991-1.072)	0.084	1.03	(0.991-1.072)	0.28	1.03	(0.972-1.093)
rs28463240	4	84476977	A	G	0.122	0.869066	0.029	1.03	(0.991-1.072)	0.084	1.03	(0.991-1.072)	0.28	1.03	(0.972-1.093)
rs189097779	4	84477203	T	A	0.006	0.5756	0.046	0.84	(0.707-1.006)	0.017	0.78	(0.628-0.966)	0.082	0.73	(0.51-1.033)
rs138610202	4	84477463	C	T	0.005	0.394169	0.21	1.14	(0.936-1.385)	0.42	1.11	(0.857-1.426)	0.38	1.2	(0.793-1.807)
rs146956038	4	84477769	C	T	0.006	0.675558	0.87	1.01	(0.863-1.182)	0.86	0.98	(0.822-1.169)	0.062	1.31	(0.996-1.724)
rs6812240	4	84478142	C	G	0.211	0.910373	0.72	1	(0.981-1.02)	0.86	1	(0.981-1.02)	0.44	0.98	(0.943-1.019)
rs6812267	4	84478189	C	T	0.122	0.871724	0.034	1.03	(0.991-1.072)	0.097	1.03	(0.991-1.072)	0.29	1.03	(0.972-1.093)
rs12331922	4	84478425	C	A	0.121	0.871882	0.034	1.03	(0.991-1.072)	0.098	1.03	(0.991-1.072)	0.29	1.03	(0.972-1.093)
rs12331130	4	84478512	T	C	0.121	0.871942	0.034	1.03	(0.991-1.072)	0.098	1.03	(0.991-1.072)	0.29	1.03	(0.972-1.093)
rs141727707	4	84478535	G	A	0.007	0.413436	0.75	1.03	(0.864-1.229)	0.89	0.99	(0.814-1.204)	0.83	1.04	(0.746-1.452)
rs28710332	4	84478616	G	C	0.121	0.872013	0.034	1.03	(0.991-1.072)	0.099	1.03	(0.991-1.072)	0.29	1.03	(0.972-1.093)
rs28587748	4	84478664	A	G	0.121	0.872028	0.034	1.03	(0.991-1.072)	0.099	1.03	(0.991-1.072)	0.29	1.03	(0.972-1.093)
rs28482178	4	84478736	A	G	0.121	0.872097	0.035	1.03	(0.991-1.072)	0.099	1.03	(0.991-1.072)	0.29	1.03	(0.972-1.093)
rs138604016	4	84479120	C	G	0.089	0.941756	0.065	0.97	(0.933-1.009)	0.11	0.97	(0.933-1.009)	0.025	0.92	(0.87-0.979)
chr4:84479365:I	4	84479365	T	TC	0.003	0.585413	0.021	1.3	(1.045-1.609)	0.023	1.36	(1.036-1.794)	0.02	1.6	(1.081-2.368)
rs12331198	4	84479366	T	C	0.21	0.911166	0.74	1	(0.981-1.02)	0.88	1	(0.981-1.02)	0.44	0.98	(0.943-1.019)
rs12331142	4	84479409	A	G	0.121	0.871539	0.036	1.03	(0.991-1.072)	0.1	1.03	(0.991-1.072)	0.31	1.03	(0.972-1.093)
rs12331205	4	84479472	T	G	0.121	0.871586	0.036	1.03	(0.991-1.072)	0.1	1.03	(0.991-1.072)	0.31	1.03	(0.972-1.093)
rs10009094	4	84479693	G	A	0.12	0.876058	0.041	1.03	(0.991-1.072)	0.11	1.03	(0.991-1.072)	0.43	1.02	(0.962-1.082)
rs10009351	4	84479918	G	A	0.212	0.910613	0.69	1	(0.981-1.02)	0.87	1	(0.981-1.02)	0.45	0.98	(0.943-1.019)
rs187597651	4	84479926	A	G	0.002	0.592871	0.39	1.14	(0.849-1.528)	0.38	1.17	(0.825-1.67)	0.52	1.22	(0.665-2.243)
rs116018930	4	84480027	C	T	0.022	0.77535	0.76	1.01	(0.934-1.092)	0.67	0.98	(0.889-1.081)	0.72	1.03	(0.898-1.182)
rs28615868	4	84480252	A	C	0.213	0.910731	0.69	1	(0.981-1.02)	0.84	1	(0.981-1.02)	0.34	0.98	(0.943-1.019)
rs80108688	4	84480273	G	A	0.021	0.778784	0.74	0.99	(0.915-1.071)	0.27	0.95	(0.862-1.049)	0.63	1.04	(0.89-1.218)
rs781810	4	84480457	A	G	0.968	0.845201	0.95	1	(0.943-1.061)	0.77	1.01	(0.934-1.092)	0.56	0.97	(0.863-1.092)
rs28593590	4	84480500	A	G	0.001	0.525646	0.27	1.23	(0.842-1.773)	0.35	1.23	(0.786-1.936)	0.067	1.79	(0.973-3.279)
rs189057352	4	84480621	C	T	0.008	0.497288	0.17	1.11	(0.954-1.306)	0.15	1.14	(0.955-1.359)	0.089	1.28	(0.957-1.723)
rs9990474	4	84480728	C	T	0.001	0.526324	0.3	1.21	(0.85-1.721)	0.36	1.23	(0.786-1.936)	0.074	1.75	(0.954-3.214)
rs9990475	4	84480732	C	G	0.001	0.526318	0.3	1.21	(0.85-1.721)	0.36	1.23	(0.786-1.936)	0.074	1.75	(0.954-3.214)
rs72654969	4	84480984	C	T	0.212	0.911777	0.75	1	(0.981-1.02)	0.89	1	(0.981-1.02)	0.28	0.97	(0.933-1.009)
rs6838051	4	84482118	G	A	0.002	0.431115	0.37	1.16	(0.833-1.621)	0.74	1.07	(0.711-1.619)	0.25	1.42	(0.773-2.605)
rs115668022	4	84482187	C	T	0.014	0.476219	0.068	1.11	(0.992-1.256)	0.17	1.11	(0.963-1.268)	0.044	1.25	(1.004-1.546)
rs578017	4	84482387	G	C	0.542	1	0.11	1.02	(1-1.04)	0.095	1.02	(1-1.04)	0.88	1	(0.962-1.04)
rs62305329	4	84482660	A	G	0.016	0.943852	0.0039	1.12	(1.032-1.207)	0.053	1.09	(0.992-1.207)	5.2e-05	1.34	(1.165-1.533)
rs184968105	4	84483385	A	G	0.003	0.566371	0.4	0.91	(0.737-1.134)	0.25	0.86	(0.667-1.11)	0.68	0.91	(0.594-1.407)
rs28538615	4	84483391	T	A	0.003	0.720935	0.21	1.14	(0.936-1.385)	0.4	1.11	(0.874-1.398)	0.054	1.43	(0.988-2.08)
rs62305330	4	84484116	G	A	0.208	0.895165	0.79	1	(0.981-1.02)	0.81	1	(0.981-1.02)	0.29	0.97	(0.933-1.009)
rs62305331	4	84484120	T	G	0.208	0.895162	0.79	1	(0.981-1.02)	0.81	1	(0.981-1.02)	0.29	0.97	(0.933-1.009)
rs62305332	4	84484333	G	A	0.208	0.895044	0.79	1	(0.981-1.02)	0.81	1	(0.981-1.02)	0.29	0.97	(0.933-1.009)
rs62305333	4	84484926	A	G	0.208	0.894716	0.79	1	(0.981-1.02)	0.81	1	(0.981-1.02)	0.29	0.97	(0.933-1.009)
rs10011103	4	84485400	G	A	0.001	0.507023	0.2	1.28	(0.885-1.863)	0.27	1.3	(0.81-2.076)	0.032	2.01	(1.055-3.845)
rs181332938	4	84485412	A	G	0.004	0.341254	0.78	0.96	(0.745-1.24)	0.92	1.02	(0.746-1.396)	0.99	1	(0.601-1.665)
rs189780233	4	84485622	C	T	0.004	0.397566	0.077	0.8	(0.616-1.025)	0.17	0.81	(0.592-1.109)	0.6	1.14	(0.711-1.823)
rs182145425	4	84485676	A	G	0.001	0.632043	0.96	0.99	(0.724-1.355)	0.65	0.91	(0.63-1.326)	0.47	1.25	(0.692-2.243)
rs13151048	4	84485838	C	A	0.344	0.880721	0.0062	0.97	(0.952-0.99)	0.024	0.97	(0.952-0.99)	0.035	0.95	(0.915-0.989)
chr4:84486031:I	4	84486031	A	AT	0.003	0.685239	0.088	1.19	(0.984-1.456)	0.2	1.17	(0.928-1.485)	0.34	1.21	(0.817-1.79)
rs62305334	4	84486164	C	T	0.208	0.893998	0.81	1	(0.981-1.02)	0.83	1	(0.981-1.02)	0.29	0.97	(0.933-1.009)
chr4:84486648:D	4	84486648	AT	A	0.215	0.876418	0.79	1	(0.981-1.02)	0.92	1	(0.981-1.02)	0.34	0.98	(0.943-1.019)
rs6835060	4	84486683	G	A	0.206	0.882032	0.72	1	(0.981-1.02)	0.76	1	(0.962-1.04)	0.43	0.98	(0.943-1.019)
rs6835481	4	84486868	G	A	0.21	0.868818	0.9	1	(0.981-1.02)	0.91	1	(0.962-1.04)	0.43	0.98	(0.943-1.019)
rs62305335	4	84486929	C	T	0.207	0.87761	0.72	1	(0.981-1.02)	0.73	1.01	(0.971-1.05)	0.43	0.98	(0.943-1.019)
rs6835658	4	84486935	G	A	0.003	0.603898	0.67	0.96	(0.767-1.18)	0.47	0.91	(0.708-1.179)	0.65	1.09	(0.739-1.619)
rs184834764	4	84486994	C	T	0.001	0.558817	0.95	0.99	(0.669-1.465)	0.73	0.92	(0.577-1.478)	0.36	1.39	(0.687-2.817)
rs145687765	4	84487089	G	A	0.007	0.892709	0.1	0.9	(0.804-1.018)	0.66	0.97	(0.83-1.135)	0.59	0.93	(0.723-1.203)
rs115896100	4	84487217	G	T	0.025	0.803712	0.063	0.94	(0.888-0.999)	0.37	0.96	(0.888-1.039)	0.092	0.89	(0.773-1.017)
rs114442729	4	84487219	C	T	0.03	0.767575	0.65	1.01	(0.952-1.071)	0.39	0.97	(0.897-1.05)	0.1	1.11	(0.983-1.243)
rs112365382	4	84487383	C	G	0.004	0.399267	0.54	1.08	(0.84-1.398)	0.51	1.11	(0.824-1.483)	0.2	1.34	(0.851-2.098)
rs140718271	4	84487546	A	C	0.023	0.737348	0.87	1.01	(0.934-1.092)	0.2	0.94	(0.854-1.039)	0.33	1.07	(0.935-1.23)
rs6824732	4	84487557	T	A	0.326	0.900642	0.12	1.02	(1-1.04)	0.076	1.02	(1-1.04)	0.23	1.03	(0.991-1.072)
chr4:84487568:D	4	84487568	TTAATTTA	T	0.001	0.516616	0.096	1.32	(0.948-1.846)	0.2	1.28	(0.868-1.9)	0.029	1.9	(1.074-3.348)
rs9307826	4	84488123	T	C	0.21	0.892702	0.84	1	(0.981-1.02)	0.86	1	(0.981-1.02)	0.35	0.98	(0.943-1.019)
rs10012782	4	84488382	T	C	0.209	0.892064	0.82	1	(0.981-1.02)	0.83	1	(0.981-1.02)	0.35	0.98	(0.943-1.019)
rs9307827	4	84488523	G	A	0.001	0.492263	0.5	1.15	(0.762-1.736)	0.74	1.09	(0.657-1.821)	0.037	2.05	(1.055-4)
rs28542730	4	84489122	C	T	0.209	0.891659	0.82	1	(0.981-1.02)	0.83	1	(0.981-1.02)	0.35	0.98	(0.943-1.019)
rs76851100	4	84489469	A	G	0.001	0.342081	0.39	1.24	(0.763-2.034)	0.4	1.28	(0.713-2.312)	0.5	1.38	(0.538-3.528)
rs10002139	4	84489646	C	T	0.209	0.891379	0.82	1	(0.981-1.02)	0.83	1	(0.981-1.02)	0.35	0.98	(0.943-1.019)
rs55851819	4	84489787	G	A	0.209	0.891797	0.84	1	(0.981-1.02)	0.81	1	(0.981-1.02)	0.31	0.98	(0.943-1.019)
rs138047922	4	84489882	G	A	0.007	0.428216	0.21	0.9	(0.751-1.069)	0.59	0.94	(0.774-1.146)	0.68	0.93	(0.668-1.301)
rs142617146	4	84489953	C	T	0.002	0.540571	0.8	0.97	(0.752-1.252)	0.73	1.05	(0.768-1.438)	0.45	0.82	(0.482-1.39)
rs62305336	4	84490190	C	A	0.208	0.891362	0.85	1	(0.981-1.02)	0.84	1	(0.981-1.02)	0.28	0.97	(0.933-1.009)
rs11730975	4	84490348	A	G	0.208	0.890399	0.85	1	(0.981-1.02)	0.84	1	(0.981-1.02)	0.28	0.97	(0.933-1.009)
rs812989	4	84490672	G	T	0.99	0.80778	0.25	1.06	(0.963-1.171)	0.82	0.99	(0.88-1.114)	0.026	1.28	(1.035-1.593)
chr4:84490697:D	4	84490697	ATGTC	A	0.207	0.885001	0.85	1	(0.981-1.02)	0.83	1	(0.962-1.04)	0.26	0.97	(0.933-1.009)
rs56394927	4	84491012	T	A	0.208	0.889825	0.84	1	(0.981-1.02)	0.82	1	(0.981-1.02)	0.28	0.97	(0.933-1.009)
rs28504032	4	84491121	A	C	0.21	0.889188	0.78	1	(0.981-1.02)	0.79	1	(0.981-1.02)	0.36	0.98	(0.943-1.019)
rs56208893	4	84491307	C	T	0.208	0.889946	0.85	1	(0.981-1.02)	0.84	1	(0.981-1.02)	0.28	0.97	(0.933-1.009)
rs182669168	4	84491574	G	T	0.001	0.639767	0.66	1.09	(0.746-1.572)	0.88	1.03	(0.657-1.617)	0.25	1.48	(0.774-2.82)
rs62305339	4	84491716	C	A	0.214	0.882865	0.91	1	(0.981-1.02)	0.87	1	(0.981-1.02)	0.23	0.97	(0.933-1.009)
rs114115628	4	84491774	C	T	0.026	0.606401	0.06	0.93	(0.862-1.008)	0.14	0.93	(0.845-1.028)	0.71	1.03	(0.881-1.205)
chr4:84492589:D	4	84492589	GC	G	0.143	0.766646	0.74	1.01	(0.971-1.05)	0.94	1	(0.962-1.04)	0.63	0.99	(0.934-1.05)
rs190244670	4	84492758	A	G	0.004	0.525667	0.18	1.15	(0.946-1.399)	0.045	1.27	(1.005-1.608)	0.96	1.01	(0.669-1.524)
rs193274865	4	84492852	C	T	0.016	0.535316	0.94	1	(0.907-1.103)	0.9	0.99	(0.88-1.114)	0.54	0.94	(0.774-1.146)
rs114547059	4	84492893	G	A	0.22	0.875358	0.83	1	(0.981-1.02)	0.97	1	(0.981-1.02)	0.35	0.98	(0.943-1.019)
rs117670228	4	84492921	A	G	0.003	0.539889	0.32	0.89	(0.701-1.122)	0.49	0.91	(0.708-1.179)	0.072	0.65	(0.406-1.041)
rs72654977	4	84493105	T	C	0.219	0.879886	0.94	1	(0.981-1.02)	0.9	1	(0.981-1.02)	0.41	0.98	(0.943-1.019)
rs62305340	4	84493126	A	G	0.219	0.879909	0.93	1	(0.981-1.02)	0.9	1	(0.981-1.02)	0.4	0.98	(0.943-1.019)
rs62305342	4	84493313	A	G	0.22	0.884582	0.95	1	(0.981-1.02)	0.9	1	(0.981-1.02)	0.42	0.98	(0.943-1.019)
rs62305343	4	84493622	C	T	0.219	0.879727	0.93	1	(0.981-1.02)	0.91	1	(0.981-1.02)	0.4	0.98	(0.943-1.019)
rs11736724	4	84494926	T	C	0.222	0.888543	0.93	1	(0.981-1.02)	0.89	1	(0.981-1.02)	0.42	0.98	(0.943-1.019)
rs80345736	4	84494928	C	T	0.001	0.382286	0.2	1.34	(0.851-2.098)	0.25	1.36	(0.803-2.315)	0.72	1.17	(0.476-2.891)
rs55839835	4	84495373	G	C	0.222	0.888378	0.93	1	(0.981-1.02)	0.89	1	(0.981-1.02)	0.42	0.98	(0.943-1.019)
rs17353060	4	84495642	T	C	0.219	0.87945	0.91	1	(0.981-1.02)	0.72	1.01	(0.99-1.03)	0.47	0.98	(0.943-1.019)
chr4:84495649:I	4	84495649	T	TAGAG	0.218	0.878913	0.88	1	(0.981-1.02)	0.71	1.01	(0.99-1.03)	0.51	0.98	(0.943-1.019)
rs72654978	4	84495756	C	G	0.222	0.888244	0.93	1	(0.981-1.02)	0.89	1	(0.981-1.02)	0.42	0.98	(0.943-1.019)
rs62303966	4	84495932	G	A	0.222	0.887659	0.92	1	(0.981-1.02)	0.89	1	(0.981-1.02)	0.42	0.98	(0.943-1.019)
rs138662275	4	84496061	C	T	0.002	0.365812	0.28	1.21	(0.85-1.721)	0.24	1.28	(0.851-1.938)	0.1	1.7	(0.907-3.181)
rs4693092	4	84496344	A	G	0.222	0.887219	0.93	1	(0.981-1.02)	0.86	1	(0.981-1.02)	0.41	0.98	(0.943-1.019)
rs112073312	4	84496670	A	G	0.005	0.47671	0.18	0.87	(0.715-1.058)	0.093	0.82	(0.647-1.036)	0.86	1.03	(0.71-1.495)
rs11734158	4	84498219	T	C	0.222	0.88748	0.87	1	(0.981-1.02)	0.95	1	(0.981-1.02)	0.4	0.98	(0.943-1.019)
rs35434386	4	84498348	T	A	0.222	0.887442	0.87	1	(0.981-1.02)	0.95	1	(0.981-1.02)	0.41	0.98	(0.943-1.019)
chr4:84498446:I	4	84498446	G	GA	0.014	0.451008	0.4	1.05	(0.935-1.182)	0.99	1	(0.872-1.147)	0.69	1.05	(0.831-1.33)
rs189630573	4	84498448	A	G	0.003	0.437214	0.73	0.96	(0.737-1.227)	0.27	0.84	(0.61-1.143)	0.65	0.89	(0.522-1.506)
rs62303968	4	84498594	A	G	0.222	0.887375	0.87	1	(0.981-1.02)	0.95	1	(0.981-1.02)	0.4	0.98	(0.943-1.019)
rs62303969	4	84498654	G	A	0.002	0.559679	0.71	1.06	(0.791-1.425)	0.3	1.2	(0.841-1.704)	0.76	0.9	(0.493-1.661)
rs77446903	4	84499384	T	C	0.044	0.780363	0.29	0.97	(0.915-1.029)	0.49	0.98	(0.924-1.04)	0.71	0.98	(0.889-1.081)
rs141971321	4	84499481	C	T	0.001	0.333125	0.8	0.94	(0.577-1.537)	0.73	0.9	(0.498-1.613)	0.36	1.51	(0.636-3.569)
rs75855009	4	84500142	C	T	0.317	0.563821	0.5	1.01	(0.99-1.03)	0.69	0.99	(0.952-1.03)	0.22	1.03	(0.972-1.093)
rs187762506	4	84500146	C	T	0.057	0.42836	0.79	0.99	(0.934-1.05)	0.52	0.98	(0.906-1.06)	0.66	1.03	(0.916-1.159)
rs184993471	4	84500204	T	C	0.068	0.468153	0.58	1.02	(0.962-1.082)	0.81	1.01	(0.952-1.071)	0.93	0.99	(0.898-1.092)
rs6842051	4	84500236	C	T	0.185	0.485927	0.2	1.02	(0.981-1.061)	0.38	1.02	(0.981-1.061)	0.8	0.99	(0.934-1.05)
rs149079307	4	84500783	T	C	0.002	0.483129	0.045	0.74	(0.552-0.994)	0.097	0.73	(0.505-1.064)	0.84	0.94	(0.523-1.696)
rs74996919	4	84501001	A	G	0.031	0.754979	0.0098	0.92	(0.87-0.979)	0.008	0.9	(0.837-0.979)	0.046	0.88	(0.766-1.007)
rs17353074	4	84501010	C	T	0.007	0.605407	0.33	0.93	(0.813-1.07)	0.24	0.9	(0.751-1.069)	0.88	0.98	(0.745-1.29)
rs17355300	4	84501293	A	G	0.223	0.883751	0.98	1	(0.981-1.02)	0.88	1	(0.981-1.02)	0.37	0.98	(0.943-1.019)
rs181886358	4	84501748	G	C	0.001	0.651119	0.19	1.27	(0.893-1.809)	0.17	1.34	(0.886-2.017)	0.5	1.26	(0.659-2.403)
rs10035052	4	84501963	A	G	0.333	0.885893	0.2	1.01	(0.99-1.03)	0.13	1.02	(1-1.04)	0.4	1.02	(0.981-1.061)
rs4693093	4	84502045	T	C	0.222	0.87823	0.98	1	(0.981-1.02)	0.85	1	(0.981-1.02)	0.38	0.98	(0.943-1.019)
rs112468454	4	84502218	C	T	0.024	0.543385	0.62	0.98	(0.906-1.06)	0.3	0.95	(0.862-1.049)	0.2	1.12	(0.954-1.306)
rs17355321	4	84502602	A	C	0.223	0.8833	0.96	1	(0.981-1.02)	0.9	1	(0.981-1.02)	0.37	0.98	(0.943-1.019)
rs147061563	4	84502831	G	A	0.002	0.523359	0.89	0.98	(0.702-1.368)	0.89	0.97	(0.656-1.436)	0.31	0.7	(0.351-1.385)
chr4:84503124:I	4	84503124	T	TGC	0.551	0.904857	0.44	1.01	(0.99-1.03)	0.23	1.01	(0.99-1.03)	0.86	1	(0.962-1.04)
rs41314942	4	84503125	A	G	0.554	0.908175	0.41	1.01	(0.99-1.03)	0.22	1.01	(0.99-1.03)	0.85	1	(0.962-1.04)
rs1674348	4	84503126	A	C	0.554	0.908177	0.41	1.01	(0.99-1.03)	0.22	1.01	(0.99-1.03)	0.84	1	(0.962-1.04)
rs17006888	4	84503375	C	T	0.222	0.878031	0.98	1	(0.981-1.02)	0.85	1	(0.981-1.02)	0.38	0.98	(0.943-1.019)
rs1717629	4	84503599	C	T	0.001	0.55973	0.15	0.77	(0.542-1.097)	0.053	0.64	(0.41-1.011)	0.36	1.35	(0.707-2.577)
chr4:84503939:I	4	84503939	G	GT	0.221	0.848132	0.99	1	(0.981-1.02)	0.87	1	(0.962-1.04)	0.36	0.98	(0.943-1.019)
rs181313662	4	84504448	A	C	0.016	0.860996	0.019	0.91	(0.837-0.979)	0.0023	0.86	(0.78-0.949)	0.076	0.86	(0.722-1.027)
rs56003368	4	84504777	G	A	0.222	0.877703	0.99	1	(0.981-1.02)	0.86	1	(0.981-1.02)	0.37	0.98	(0.943-1.019)
rs148458097	4	84504791	G	A	0.003	0.668106	0.54	0.93	(0.737-1.18)	0.35	0.88	(0.667-1.155)	0.7	1.09	(0.711-1.684)
rs55724846	4	84504811	C	G	0.219	0.877509	0.92	1	(0.981-1.02)	0.86	1	(0.981-1.02)	0.3	0.97	(0.933-1.009)
chr4:84504819:I	4	84504819	T	TGAA	0.219	0.877026	0.76	1	(0.981-1.02)	0.96	1	(0.981-1.02)	0.29	0.97	(0.933-1.009)
chr4:84504821:I	4	84504821	A	AAG	0.219	0.877087	0.77	1	(0.981-1.02)	0.95	1	(0.981-1.02)	0.29	0.97	(0.933-1.009)
rs147671974	4	84505323	C	T	0.001	0.380231	0.98	1	(0.676-1.48)	0.7	1.09	(0.684-1.751)	0.56	0.79	(0.352-1.757)
rs55679055	4	84505717	G	T	0.219	0.874244	0.75	1	(0.981-1.02)	0.97	1	(0.981-1.02)	0.39	0.98	(0.943-1.019)
rs56191639	4	84505718	A	G	0.219	0.873749	0.76	1	(0.981-1.02)	0.99	1	(0.981-1.02)	0.37	0.98	(0.943-1.019)
rs149415797	4	84506093	A	C	0.002	0.54324	0.38	0.89	(0.687-1.144)	0.61	0.92	(0.688-1.239)	0.086	0.62	(0.357-1.071)
rs34790968	4	84506192	T	C	0.335	0.896684	0.2	1.01	(0.99-1.03)	0.13	1.02	(1-1.04)	0.41	1.02	(0.981-1.061)
rs11722160	4	84506280	A	C	0.224	0.87964	0.91	1	(0.981-1.02)	0.95	1	(0.981-1.02)	0.37	0.98	(0.943-1.019)
rs147637907	4	84507005	G	A	0.007	0.607711	0.32	0.93	(0.813-1.07)	0.23	0.9	(0.751-1.069)	0.86	0.97	(0.738-1.277)
rs11723311	4	84507272	A	C	0.219	0.866744	0.82	1	(0.981-1.02)	0.93	1	(0.981-1.02)	0.38	0.98	(0.943-1.019)
rs2125429	4	84507742	A	T	0.564	0.957074	0.28	1.01	(0.99-1.03)	0.15	1.02	(1-1.04)	0.93	1	(0.962-1.04)
rs151010160	4	84508448	G	A	0.002	0.680099	0.76	0.96	(0.745-1.24)	0.57	0.91	(0.668-1.251)	0.91	0.97	(0.583-1.615)
rs190682379	4	84508664	C	T	0.006	0.604246	0.21	1.11	(0.945-1.293)	0.43	1.08	(0.89-1.318)	0.18	1.23	(0.919-1.655)
rs80250379	4	84509151	A	G	0.001	0.359477	0.015	1.85	(1.127-3.004)	0.034	1.9	(1.053-3.414)	1	1	(7.099-0.141)
chr4:84509465:I	4	84509465	T	TG	0.997	0.740139	0.89	0.99	(0.814-1.204)	0.47	0.91	(0.722-1.156)	0.29	1.26	(0.818-1.937)
rs143286596	4	84509834	C	G	0.002	0.483552	0.045	0.74	(0.552-0.994)	0.1	0.73	(0.505-1.064)	0.83	0.93	(0.518-1.679)
rs115708000	4	84510008	C	T	0.023	0.660214	0.98	1	(0.925-1.082)	0.8	1.01	(0.916-1.114)	0.66	1.03	(0.881-1.205)
rs62303972	4	84510238	G	T	0.024	0.903901	0.0062	1.09	(1.032-1.16)	0.18	1.05	(0.972-1.137)	5.7e-05	1.27	(1.13-1.43)
rs11729813	4	84511724	T	C	0.589	0.981706	0.26	1.01	(0.99-1.03)	0.28	1.01	(0.99-1.03)	0.7	1.01	(0.971-1.05)
rs143013775	4	84512162	A	C	0.005	0.501066	0.32	1.1	(0.908-1.344)	0.079	1.23	(0.975-1.561)	0.73	0.93	(0.618-1.407)
rs1458640	4	84512389	G	A	0.588	0.98104	0.25	1.01	(0.99-1.03)	0.28	1.01	(0.99-1.03)	0.7	1.01	(0.971-1.05)
rs145168089	4	84512483	T	C	0.009	0.391999	0.98	1	(0.855-1.17)	0.81	1.02	(0.855-1.217)	0.5	0.9	(0.655-1.226)
rs144504363	4	84513398	A	G	0.004	0.409587	0.51	0.93	(0.73-1.168)	0.71	0.95	(0.723-1.252)	0.94	1.02	(0.663-1.57)
rs139679473	4	84513635	C	A	0.001	0.356355	0.18	1.37	(0.86-2.204)	0.036	1.77	(1.042-3.002)	0.66	0.79	(0.287-2.202)
rs4693633	4	84513650	A	G	0.272	0.871364	0.87	1	(0.981-1.02)	0.7	1.01	(0.99-1.03)	0.33	0.98	(0.943-1.019)
rs187739813	4	84514533	G	T	0.002	0.480884	0.011	0.64	(0.448-0.907)	0.092	0.7	(0.462-1.053)	0.42	0.76	(0.4-1.458)
rs192578792	4	84514710	G	C	0.003	0.681003	0.024	1.27	(1.025-1.577)	0.15	1.2	(0.946-1.515)	0.14	1.34	(0.903-1.978)
rs115170924	4	84514974	A	G	0.001	0.367004	0.17	1.42	(0.869-2.316)	1	1	(7.099-0.141)	0.011	2.89	(1.267-6.575)
chr4:84515030:I	4	84515030	A	AT	0.007	0.413022	0.97	1	(0.838-1.193)	0.95	1.01	(0.814-1.253)	0.26	1.21	(0.867-1.687)
rs1474250	4	84515775	G	A	0.318	0.873364	0.29	1.01	(0.99-1.03)	0.4	1.01	(0.99-1.03)	0.17	1.03	(0.991-1.072)
rs3733327	4	84515968	C	T	0.271	0.867627	0.84	1	(0.981-1.02)	0.69	1.01	(0.99-1.03)	0.32	0.98	(0.943-1.019)
rs77257434	4	84516165	A	G	0.025	0.89141	0.0062	1.09	(1.032-1.16)	0.19	1.05	(0.972-1.137)	4.3e-05	1.27	(1.13-1.43)
rs78315908	4	84516499	C	A	0.007	0.36019	0.9	0.99	(0.83-1.181)	0.6	0.94	(0.759-1.168)	0.56	0.9	(0.617-1.3)
rs7689879	4	84516689	G	A	0.588	0.986542	0.25	1.01	(0.99-1.03)	0.27	1.01	(0.99-1.03)	0.73	1.01	(0.971-1.05)
rs17355342	4	84517090	C	T	0.042	0.75704	0.35	1.03	(0.972-1.093)	0.19	1.04	(0.981-1.104)	0.71	0.98	(0.889-1.081)
rs17355349	4	84517386	C	G	0.271	0.867753	0.81	1	(0.981-1.02)	0.66	1.01	(0.99-1.03)	0.35	0.98	(0.943-1.019)
rs191765801	4	84517723	C	T	0.007	0.46954	0.98	1	(0.855-1.17)	0.76	1.03	(0.847-1.254)	0.51	0.9	(0.642-1.25)
rs149834969	4	84518004	T	C	0.005	0.663008	0.12	1.14	(0.974-1.332)	0.045	1.22	(1.004-1.486)	0.72	0.94	(0.662-1.34)
rs3733328	4	84518315	G	T	0.588	0.987654	0.23	1.01	(0.99-1.03)	0.24	1.01	(0.99-1.03)	0.72	1.01	(0.971-1.05)
rs3733329	4	84518558	C	T	0.271	0.867906	0.81	1	(0.981-1.02)	0.66	1.01	(0.99-1.03)	0.35	0.98	(0.943-1.019)
rs142007951	4	84518623	G	A	0.003	0.449226	0.29	0.88	(0.694-1.111)	0.61	0.93	(0.695-1.251)	0.42	0.82	(0.512-1.31)
chr4:84518908:D	4	84518908	CAG	C	0.001	0.474023	0.33	0.81	(0.537-1.223)	0.57	0.87	(0.543-1.392)	0.04	0.35	(0.13-0.96)
rs1379974	4	84519076	A	G	0.589	0.986967	0.24	1.01	(0.99-1.03)	0.25	1.01	(0.99-1.03)	0.71	1.01	(0.971-1.05)
chr4:84519090:I	4	84519090	C	CT	0.011	0.49316	0.4	1.06	(0.926-1.218)	0.46	1.06	(0.908-1.242)	0.17	1.19	(0.919-1.529)
rs781434	4	84519639	T	G	0.59	0.987284	0.23	1.01	(0.99-1.03)	0.23	1.01	(0.99-1.03)	0.69	1.01	(0.971-1.05)
rs62303973	4	84519828	G	A	0.059	0.811703	0.63	1.01	(0.971-1.05)	0.42	1.02	(0.962-1.082)	0.32	1.04	(0.962-1.126)
rs62303974	4	84520030	C	T	0.272	0.872244	0.89	1	(0.981-1.02)	0.71	1.01	(0.99-1.03)	0.33	0.98	(0.943-1.019)
rs1123378	4	84520235	C	A	0.273	0.871156	0.91	1	(0.981-1.02)	0.71	1.01	(0.99-1.03)	0.33	0.98	(0.943-1.019)
rs7699800	4	84520687	T	G	0.589	0.989132	0.24	1.01	(0.99-1.03)	0.25	1.01	(0.99-1.03)	0.72	1.01	(0.971-1.05)
rs7671229	4	84520698	C	G	0.589	0.98914	0.24	1.01	(0.99-1.03)	0.25	1.01	(0.99-1.03)	0.72	1.01	(0.971-1.05)
rs6854470	4	84521277	A	C	0.587	0.975974	0.18	1.01	(0.99-1.03)	0.17	1.02	(1-1.04)	0.78	1.01	(0.971-1.05)
rs72654987	4	84521632	T	C	0.273	0.871818	0.9	1	(0.981-1.02)	0.73	1	(0.981-1.02)	0.34	0.98	(0.943-1.019)
rs149525479	4	84521774	G	C	0.048	0.775814	0.44	0.98	(0.924-1.04)	0.49	0.98	(0.924-1.04)	0.86	0.99	(0.898-1.092)
rs7655369	4	84521817	A	G	0.572	0.966239	0.35	1.01	(0.99-1.03)	0.32	1.01	(0.99-1.03)	0.67	1.01	(0.971-1.05)
rs6535482	4	84521847	T	C	0.586	0.979635	0.23	1.01	(0.99-1.03)	0.22	1.01	(0.99-1.03)	0.62	1.01	(0.971-1.05)
rs181511490	4	84522718	C	A	0.01	0.410739	0.97	1	(0.855-1.17)	0.49	0.94	(0.789-1.123)	0.29	1.17	(0.875-1.575)
rs187064154	4	84522859	A	G	0.006	0.41547	0.068	0.84	(0.707-1.006)	0.17	0.85	(0.687-1.057)	0.3	0.83	(0.57-1.2)
rs13112741	4	84522893	C	T	0.308	0.868793	0.27	1.01	(0.99-1.03)	0.39	1.01	(0.99-1.03)	0.18	1.03	(0.991-1.072)
rs139364742	4	84522998	C	T	0.006	0.630873	0.4	1.07	(0.917-1.255)	0.65	1.04	(0.872-1.242)	0.031	1.36	(1.036-1.794)
rs13145196	4	84523102	T	C	0.59	0.991324	0.24	1.01	(0.99-1.03)	0.25	1.01	(0.99-1.03)	0.72	1.01	(0.971-1.05)
chr4:84523710:D	4	84523710	AAG	A	0.272	0.87044	0.97	1	(0.981-1.02)	0.81	1	(0.981-1.02)	0.3	0.98	(0.943-1.019)
chr4:84523766:D	4	84523766	TA	T	0.584	0.981789	0.19	1.01	(0.99-1.03)	0.23	1.01	(0.99-1.03)	0.59	1.01	(0.971-1.05)
rs11733610	4	84524483	C	A	0.272	0.872914	0.9	1	(0.981-1.02)	0.73	1	(0.981-1.02)	0.33	0.98	(0.943-1.019)
rs1379975	4	84524592	A	G	0.59	0.992355	0.24	1.01	(0.99-1.03)	0.25	1.01	(0.99-1.03)	0.72	1.01	(0.971-1.05)
rs1379976	4	84524623	C	T	0.588	0.993731	0.24	1.01	(0.99-1.03)	0.26	1.01	(0.99-1.03)	0.72	1.01	(0.971-1.05)
rs11725215	4	84524742	G	A	0.031	0.834846	0.22	1.04	(0.981-1.104)	0.15	1.05	(0.972-1.137)	0.62	1.03	(0.916-1.159)
rs13102255	4	84524957	A	C	0.498	0.843715	0.055	1.02	(1-1.04)	0.05	1.02	(1-1.04)	0.4	1.02	(0.981-1.061)
rs191408427	4	84525146	T	C	0.005	0.740289	0.017	1.21	(1.034-1.415)	0.081	1.17	(0.984-1.4)	0.061	1.32	(0.986-1.775)
rs17355391	4	84525208	A	T	0.276	0.864932	0.99	1	(0.981-1.02)	0.88	1	(0.981-1.02)	0.33	0.98	(0.943-1.019)
rs6856827	4	84525246	C	T	0.314	0.875639	0.19	1.01	(0.99-1.03)	0.26	1.01	(0.99-1.03)	0.16	1.03	(0.991-1.072)
rs62303975	4	84525281	A	G	0.277	0.863277	0.97	1	(0.981-1.02)	0.81	1	(0.981-1.02)	0.25	0.97	(0.933-1.009)
rs28497627	4	84525381	T	G	0.316	0.871337	0.23	1.01	(0.99-1.03)	0.33	1.01	(0.99-1.03)	0.19	1.03	(0.991-1.072)
rs6855835	4	84525423	T	C	0.584	0.978594	0.26	1.01	(0.99-1.03)	0.28	1.01	(0.99-1.03)	0.79	1.01	(0.971-1.05)
rs184526273	4	84525574	G	A	0.001	0.397374	0.13	1.34	(0.921-1.939)	0.14	1.4	(0.895-2.205)	0.57	0.79	(0.352-1.757)
rs4693634	4	84525707	A	G	0.047	1	0.48	0.98	(0.943-1.019)	0.87	1	(0.943-1.061)	0.026	0.9	(0.82-0.998)
chr4:84525973:D	4	84525973	CT	C	0.588	0.994529	0.24	1.01	(0.99-1.03)	0.26	1.01	(0.99-1.03)	0.72	1.01	(0.971-1.05)
rs189239336	4	84526063	G	A	0.002	0.397466	0.058	0.72	(0.505-1.023)	0.17	0.75	(0.496-1.129)	0.19	0.62	(0.306-1.253)
rs1521531	4	84526275	T	C	0.589	0.993183	0.24	1.01	(0.99-1.03)	0.24	1.01	(0.99-1.03)	0.71	1.01	(0.971-1.05)
rs1521532	4	84526536	C	T	0.274	0.866929	0.97	1	(0.981-1.02)	0.85	1	(0.981-1.02)	0.31	0.98	(0.943-1.019)
rs1052473	4	84526573	A	G	0.604	0.974639	0.24	1.01	(0.99-1.03)	0.24	1.01	(0.99-1.03)	0.71	1.01	(0.971-1.05)
rs3822008	4	84526767	C	T	0.314	0.874874	0.2	1.01	(0.99-1.03)	0.28	1.01	(0.99-1.03)	0.17	1.03	(0.991-1.072)
chr4:84527106:D	4	84527106	AG	A	0.274	0.867123	0.97	1	(0.981-1.02)	0.85	1	(0.981-1.02)	0.31	0.98	(0.943-1.019)
chr4:84527109:D	4	84527109	GT	G	0.257	0.841949	0.98	1	(0.981-1.02)	0.94	1	(0.981-1.02)	0.33	0.98	(0.943-1.019)
rs3733331	4	84527152	A	G	0.588	0.995527	0.24	1.01	(0.99-1.03)	0.26	1.01	(0.99-1.03)	0.72	1.01	(0.971-1.05)
rs3822009	4	84527235	C	T	0.588	0.995573	0.24	1.01	(0.99-1.03)	0.26	1.01	(0.99-1.03)	0.72	1.01	(0.971-1.05)
rs2168906	4	84527557	A	T	0.589	0.995262	0.23	1.01	(0.99-1.03)	0.26	1.01	(0.99-1.03)	0.69	1.01	(0.971-1.05)
rs2125428	4	84527659	A	G	0.59	0.994272	0.23	1.01	(0.99-1.03)	0.24	1.01	(0.99-1.03)	0.7	1.01	(0.971-1.05)
rs2125427	4	84527895	A	C	0.588	0.995955	0.24	1.01	(0.99-1.03)	0.26	1.01	(0.99-1.03)	0.72	1.01	(0.971-1.05)
chr4:84528008:I	4	84528008	T	TC	0.589	0.996167	0.24	1.01	(0.99-1.03)	0.26	1.01	(0.99-1.03)	0.72	1.01	(0.971-1.05)
rs186874201	4	84528123	G	C	0.005	0.498706	0.11	1.16	(0.974-1.386)	0.17	1.17	(0.946-1.456)	0.22	1.25	(0.876-1.773)
rs6840887	4	84528169	C	T	0.589	0.996491	0.24	1.01	(0.99-1.03)	0.26	1.01	(0.99-1.03)	0.71	1.01	(0.971-1.05)
rs28416403	4	84528207	G	A	0.314	0.876701	0.2	1.01	(0.99-1.03)	0.27	1.01	(0.99-1.03)	0.16	1.03	(0.991-1.072)
rs11722716	4	84528212	G	A	0.587	0.992224	0.22	1.01	(0.99-1.03)	0.24	1.01	(0.99-1.03)	0.7	1.01	(0.971-1.05)
rs17006977	4	84528339	T	C	0.314	0.876843	0.2	1.01	(0.99-1.03)	0.27	1.01	(0.99-1.03)	0.16	1.03	(0.991-1.072)
chr4:84528363:I	4	84528363	A	AT	0.274	0.865181	0.99	1	(0.981-1.02)	0.9	1	(0.981-1.02)	0.29	0.98	(0.943-1.019)
rs11099605	4	84528426	C	T	0.588	0.995335	0.25	1.01	(0.99-1.03)	0.25	1.01	(0.99-1.03)	0.7	1.01	(0.971-1.05)
rs11099606	4	84528556	T	C	0.558	0.925941	0.29	1.01	(0.99-1.03)	0.29	1.01	(0.99-1.03)	0.91	1	(0.962-1.04)
rs72654994	4	84528595	T	C	0.008	0.530456	0.64	1.04	(0.898-1.182)	0.4	1.07	(0.899-1.279)	0.4	0.88	(0.654-1.178)
rs11099607	4	84528673	C	T	0.275	0.867678	0.98	1	(0.981-1.02)	0.86	1	(0.981-1.02)	0.29	0.98	(0.943-1.019)
rs28572398	4	84528702	G	A	0.314	0.877252	0.2	1.01	(0.99-1.03)	0.28	1.01	(0.99-1.03)	0.16	1.03	(0.991-1.072)
rs28697017	4	84528721	C	T	0.314	0.877275	0.2	1.01	(0.99-1.03)	0.28	1.01	(0.99-1.03)	0.16	1.03	(0.991-1.072)
chr4:84528801:I	4	84528801	A	AT	0.259	0.767219	0.14	1.02	(1-1.04)	0.2	1.02	(1-1.04)	0.14	1.04	(1.001-1.082)
rs2461277	4	84528805	A	T	0.313	0.875089	0.23	1.01	(0.99-1.03)	0.26	1.01	(0.99-1.03)	0.21	1.03	(0.991-1.072)
rs113540458	4	84528959	A	G	0.002	0.49322	0.62	1.09	(0.792-1.482)	0.68	0.92	(0.624-1.366)	0.66	1.15	(0.627-2.112)
rs112942456	4	84528993	G	A	0.075	0.718311	0.88	1	(0.962-1.04)	0.44	0.98	(0.924-1.04)	0.16	1.06	(0.982-1.148)
rs7667284	4	84529102	A	G	0.577	0.968977	0.28	1.01	(0.99-1.03)	0.23	1.01	(0.99-1.03)	0.86	1	(0.962-1.04)
rs7688664	4	84529257	G	A	0.589	0.998267	0.25	1.01	(0.99-1.03)	0.27	1.01	(0.99-1.03)	0.72	1.01	(0.971-1.05)
rs7693538	4	84529398	G	A	0.589	0.998271	0.25	1.01	(0.99-1.03)	0.27	1.01	(0.99-1.03)	0.72	1.01	(0.971-1.05)
rs7672472	4	84529408	A	C	0.589	0.998271	0.25	1.01	(0.99-1.03)	0.27	1.01	(0.99-1.03)	0.72	1.01	(0.971-1.05)
rs7693564	4	84529444	G	C	0.589	0.998279	0.25	1.01	(0.99-1.03)	0.27	1.01	(0.99-1.03)	0.72	1.01	(0.971-1.05)
rs148297067	4	84529512	A	G	0.008	0.438238	0.48	1.06	(0.908-1.242)	0.39	1.08	(0.89-1.318)	0.021	1.4	(1.047-1.885)
chr4:84529769:D	4	84529769	TGTGTACAAC	T	0.551	0.933457	0.64	1	(0.981-1.02)	0.51	1.01	(0.99-1.03)	0.66	1.01	(0.971-1.05)
chr4:84529780:D	4	84529780	TGTACAAC	T	0.398	0.720931	0.58	1.01	(0.99-1.03)	0.18	1.02	(1-1.04)	0.56	1.01	(0.971-1.05)
rs185881797	4	84529980	C	T	0.003	0.711571	0.83	0.98	(0.806-1.192)	0.89	1.01	(0.83-1.229)	0.056	0.68	(0.457-1.002)
rs781432	4	84530066	T	C	0.589	0.99417	0.26	1.01	(0.99-1.03)	0.27	1.01	(0.99-1.03)	0.68	1.01	(0.971-1.05)
rs10000292	4	84530081	G	A	0.587	0.991668	0.24	1.01	(0.99-1.03)	0.26	1.01	(0.99-1.03)	0.68	1.01	(0.971-1.05)
rs192299049	4	84530091	G	A	0.006	0.574943	0.32	0.92	(0.789-1.08)	0.74	0.97	(0.814-1.158)	0.016	0.66	(0.462-0.935)
rs74372857	4	84530332	C	A	0.009	0.595402	0.84	0.99	(0.88-1.114)	0.96	1	(0.855-1.17)	0.95	0.99	(0.767-1.277)
rs7678835	4	84530345	A	C	0.589	0.998449	0.26	1.01	(0.99-1.03)	0.28	1.01	(0.99-1.03)	0.72	1.01	(0.971-1.05)
rs4518236	4	84530468	C	A	0.588	0.997498	0.25	1.01	(0.99-1.03)	0.27	1.01	(0.99-1.03)	0.72	1.01	(0.971-1.05)
rs112654666	4	84530774	C	T	0.011	0.458351	0.18	0.91	(0.797-1.048)	0.029	0.84	(0.714-0.977)	0.58	0.93	(0.723-1.203)
rs7679827	4	84530886	A	T	0.311	0.87603	0.16	1.02	(1-1.04)	0.22	1.02	(1-1.04)	0.14	1.03	(0.991-1.072)
chr4:84531212:D	4	84531212	AT	A	0.584	0.97654	0.38	1.01	(0.99-1.03)	0.35	1.01	(0.99-1.03)	0.88	1	(0.962-1.04)
rs1607996	4	84531256	T	C	0.589	0.998724	0.26	1.01	(0.99-1.03)	0.28	1.01	(0.99-1.03)	0.72	1.01	(0.971-1.05)
rs10006646	4	84532002	G	A	0.589	0.998786	0.25	1.01	(0.99-1.03)	0.28	1.01	(0.99-1.03)	0.72	1.01	(0.971-1.05)
rs6819877	4	84532194	C	G	0.588	0.997872	0.26	1.01	(0.99-1.03)	0.28	1.01	(0.99-1.03)	0.73	1.01	(0.971-1.05)
rs182000894	4	84532228	C	T	0.001	0.36495	0.95	0.99	(0.643-1.524)	0.9	0.97	(0.583-1.615)	0.6	1.23	(0.552-2.756)
rs6535484	4	84532377	G	C	0.589	0.998952	0.26	1.01	(0.99-1.03)	0.28	1.01	(0.99-1.03)	0.72	1.01	(0.971-1.05)
rs1084205	4	84533022	C	A	0.59	0.997073	0.25	1.01	(0.99-1.03)	0.26	1.01	(0.99-1.03)	0.71	1.01	(0.971-1.05)
chr4:84533057:D	4	84533057	CTTG	C	0.589	0.998472	0.26	1.01	(0.99-1.03)	0.28	1.01	(0.99-1.03)	0.71	1.01	(0.971-1.05)
rs28815522	4	84533248	T	A	0.589	0.999126	0.26	1.01	(0.99-1.03)	0.28	1.01	(0.99-1.03)	0.72	1.01	(0.971-1.05)
rs79653227	4	84533342	C	T	0.014	0.384773	0.099	0.9	(0.781-1.028)	0.12	0.89	(0.758-1.037)	0.8	0.97	(0.752-1.252)
rs6857082	4	84533448	A	G	0.589	0.999168	0.26	1.01	(0.99-1.03)	0.28	1.01	(0.99-1.03)	0.72	1.01	(0.971-1.05)
chr4:84533804:I	4	84533804	G	GT	0.589	0.99757	0.26	1.01	(0.99-1.03)	0.27	1.01	(0.99-1.03)	0.73	1.01	(0.971-1.05)
rs7699536	4	84533908	A	C	0.589	0.998132	0.26	1.01	(0.99-1.03)	0.29	1.01	(0.99-1.03)	0.74	1.01	(0.971-1.05)
rs7676459	4	84534248	C	G	0.589	0.999328	0.26	1.01	(0.99-1.03)	0.28	1.01	(0.99-1.03)	0.72	1.01	(0.971-1.05)
rs1084203	4	84534813	C	G	0.59	0.997601	0.25	1.01	(0.99-1.03)	0.27	1.01	(0.99-1.03)	0.69	1.01	(0.971-1.05)
rs28851019	4	84534858	T	C	0.588	0.99848	0.27	1.01	(0.99-1.03)	0.3	1.01	(0.99-1.03)	0.72	1.01	(0.971-1.05)
rs28831743	4	84534867	C	T	0.311	0.876495	0.17	1.02	(1-1.04)	0.22	1.02	(1-1.04)	0.14	1.03	(0.991-1.072)
rs143639304	4	84534950	C	T	0.006	0.437682	0.16	0.87	(0.715-1.058)	0.15	0.84	(0.667-1.067)	0.78	1.05	(0.724-1.526)
rs6821654	4	84534987	T	C	0.589	0.999549	0.26	1.01	(0.99-1.03)	0.28	1.01	(0.99-1.03)	0.72	1.01	(0.971-1.05)
rs6816697	4	84535020	A	C	0.589	0.999555	0.26	1.01	(0.99-1.03)	0.28	1.01	(0.99-1.03)	0.72	1.01	(0.971-1.05)
rs6840342	4	84535133	C	T	0.589	0.999565	0.26	1.01	(0.99-1.03)	0.28	1.01	(0.99-1.03)	0.72	1.01	(0.971-1.05)
rs79477870	4	84535155	C	T	0.019	0.499758	0.056	1.1	(0.992-1.207)	0.038	1.13	(1.002-1.268)	0.17	1.14	(0.936-1.385)
rs192694679	4	84535157	C	T	0.001	0.328155	0.93	1.02	(0.613-1.698)	0.85	0.94	(0.513-1.729)	1	1	(0.368-2.717)
rs79450539	4	84535193	C	T	0.04	0.532416	0.82	1.01	(0.952-1.071)	0.63	0.98	(0.906-1.06)	0.43	1.05	(0.916-1.206)
rs2868793	4	84535228	T	C	0.589	1	0.26	1.01	(0.99-1.03)	0.27	1.01	(0.99-1.03)	0.71	1.01	(0.971-1.05)
rs114315934	4	84535323	A	C	0.002	0.560329	0.4	1.14	(0.849-1.528)	0.36	1.17	(0.825-1.67)	0.74	1.11	(0.602-2.029)
rs2868794	4	84535419	T	C	0.588	0.998373	0.25	1.01	(0.99-1.03)	0.27	1.01	(0.99-1.03)	0.72	1.01	(0.971-1.05)
rs2868795	4	84535517	C	G	0.589	0.999385	0.26	1.01	(0.99-1.03)	0.28	1.01	(0.99-1.03)	0.72	1.01	(0.971-1.05)
rs2868796	4	84535589	G	A	0.589	0.999298	0.26	1.01	(0.99-1.03)	0.28	1.01	(0.99-1.03)	0.72	1.01	(0.971-1.05)
rs183685299	4	84535622	T	C	0.009	0.475794	0.22	1.09	(0.954-1.255)	0.24	1.11	(0.926-1.318)	0.27	1.16	(0.883-1.529)
rs1091577	4	84535815	C	T	0.59	0.997294	0.25	1.01	(0.99-1.03)	0.26	1.01	(0.99-1.03)	0.71	1.01	(0.971-1.05)
rs143243120	4	84535915	G	A	0.001	0.511786	0.13	1.29	(0.929-1.81)	0.14	1.34	(0.903-1.978)	0.039	1.86	(1.033-3.347)
rs1111616	4	84536063	A	G	0.589	0.995224	0.23	1.01	(0.99-1.03)	0.25	1.01	(0.99-1.03)	0.66	1.01	(0.971-1.05)
rs6535485	4	84536131	A	G	0.588	0.997006	0.24	1.01	(0.99-1.03)	0.25	1.01	(0.99-1.03)	0.67	1.01	(0.971-1.05)
rs6535486	4	84536261	G	A	0.588	0.996607	0.24	1.01	(0.99-1.03)	0.25	1.01	(0.99-1.03)	0.68	1.01	(0.971-1.05)
rs6535487	4	84536272	G	A	0.588	0.995661	0.24	1.01	(0.99-1.03)	0.25	1.01	(0.99-1.03)	0.69	1.01	(0.971-1.05)
rs7689832	4	84537019	T	C	0.585	0.990877	0.3	1.01	(0.99-1.03)	0.31	1.01	(0.99-1.03)	0.69	1.01	(0.971-1.05)
rs181205863	4	84537033	A	G	0.005	0.350164	0.041	1.27	(1.005-1.608)	0.22	1.19	(0.901-1.56)	0.16	1.36	(0.886-2.098)
rs7689874	4	84537091	T	C	0.588	0.99528	0.24	1.01	(0.99-1.03)	0.24	1.01	(0.99-1.03)	0.68	1.01	(0.971-1.05)
rs28458922	4	84537157	G	A	0.303	0.865037	0.14	1.02	(1-1.04)	0.16	1.02	(1-1.04)	0.14	1.03	(0.991-1.072)
rs7661213	4	84537230	C	T	0.28	0.869058	0.93	1	(0.981-1.02)	0.99	1	(0.981-1.02)	0.29	0.98	(0.943-1.019)
rs7690274	4	84537268	T	G	0.588	0.994765	0.26	1.01	(0.99-1.03)	0.26	1.01	(0.99-1.03)	0.7	1.01	(0.971-1.05)
rs6853717	4	84537570	T	C	0.588	0.994483	0.26	1.01	(0.99-1.03)	0.26	1.01	(0.99-1.03)	0.7	1.01	(0.971-1.05)
rs12501629	4	84537678	T	G	0.013	0.657807	0.87	1.01	(0.916-1.114)	0.76	1.02	(0.907-1.148)	0.91	1.01	(0.83-1.229)
rs6823748	4	84537751	C	T	0.588	0.994045	0.22	1.01	(0.99-1.03)	0.23	1.01	(0.99-1.03)	0.65	1.01	(0.971-1.05)
rs6854101	4	84537767	T	G	0.588	0.994301	0.26	1.01	(0.99-1.03)	0.26	1.01	(0.99-1.03)	0.7	1.01	(0.971-1.05)
rs6849018	4	84537845	A	G	0.588	0.994231	0.26	1.01	(0.99-1.03)	0.26	1.01	(0.99-1.03)	0.7	1.01	(0.971-1.05)
rs193187665	4	84538055	G	A	0.005	0.709636	0.98	1	(0.855-1.17)	0.56	0.94	(0.774-1.146)	0.8	0.96	(0.689-1.341)
rs6824564	4	84538156	C	T	0.308	0.874916	0.17	1.02	(1-1.04)	0.2	1.02	(1-1.04)	0.15	1.03	(0.991-1.072)
rs34697031	4	84538177	G	C	0.306	0.875803	0.18	1.01	(0.99-1.03)	0.22	1.02	(1-1.04)	0.15	1.03	(0.991-1.072)
rs2030469	4	84538371	G	C	0.588	0.993748	0.26	1.01	(0.99-1.03)	0.26	1.01	(0.99-1.03)	0.7	1.01	(0.971-1.05)
rs6812248	4	84538632	T	A	0.308	0.87422	0.15	1.02	(1-1.04)	0.18	1.02	(1-1.04)	0.14	1.03	(0.991-1.072)
rs781431	4	84538641	A	T	0.59	0.992326	0.24	1.01	(0.99-1.03)	0.24	1.01	(0.99-1.03)	0.66	1.01	(0.971-1.05)
rs17359636	4	84538809	T	G	0.28	0.868313	0.94	1	(0.981-1.02)	0.99	1	(0.981-1.02)	0.3	0.98	(0.943-1.019)
rs6535488	4	84538878	A	G	0.308	0.873853	0.15	1.02	(1-1.04)	0.18	1.02	(1-1.04)	0.14	1.03	(0.991-1.072)
rs141979236	4	84539045	C	A	0.002	0.335236	0.49	0.87	(0.576-1.312)	0.34	0.79	(0.482-1.284)	0.38	1.39	(0.674-2.873)
rs6535489	4	84539176	A	T	0.307	0.874306	0.17	1.02	(1-1.04)	0.2	1.02	(1-1.04)	0.15	1.03	(0.991-1.072)
chr4:84539191:D	4	84539191	TA	T	0.308	0.873045	0.15	1.02	(1-1.04)	0.18	1.02	(1-1.04)	0.14	1.03	(0.991-1.072)
rs710843	4	84539461	G	A	0.589	0.991993	0.26	1.01	(0.99-1.03)	0.26	1.01	(0.99-1.03)	0.69	1.01	(0.971-1.05)
rs142218377	4	84539782	G	A	0.019	0.638351	0.41	0.96	(0.888-1.039)	0.36	0.95	(0.862-1.049)	0.44	1.07	(0.917-1.255)
rs781429	4	84540258	A	G	0.589	0.991543	0.24	1.01	(0.99-1.03)	0.24	1.01	(0.99-1.03)	0.66	1.01	(0.971-1.05)
rs149627507	4	84541020	T	C	0.003	0.354255	0.1	0.78	(0.58-1.045)	0.22	0.8	(0.564-1.142)	0.9	0.96	(0.555-1.663)
rs6845305	4	84541103	C	T	0.034	0.540731	0.035	1.08	(0.992-1.16)	0.0068	1.12	(1.032-1.207)	0.82	1.02	(0.889-1.17)
rs187237514	4	84541153	A	G	0.002	0.595078	0.88	1.02	(0.791-1.316)	0.91	0.98	(0.731-1.315)	0.31	0.77	(0.463-1.284)
rs2061409	4	84541252	A	T	0.28	0.867919	0.94	1	(0.981-1.02)	0.98	1	(0.981-1.02)	0.3	0.98	(0.943-1.019)
rs781428	4	84541415	T	C	0.59	0.986982	0.25	1.01	(0.99-1.03)	0.25	1.01	(0.99-1.03)	0.67	1.01	(0.971-1.05)
rs143384127	4	84541431	T	C	0.005	0.531484	0.64	1.05	(0.856-1.266)	0.56	0.93	(0.737-1.18)	0.61	1.09	(0.769-1.557)
rs183465802	4	84541742	T	C	0.003	0.606982	0.0067	1.34	(1.088-1.675)	0.0014	1.51	(1.168-1.944)	0.075	1.45	(0.959-2.185)
rs141677210	4	84542401	T	A	0.008	0.48529	0.19	1.11	(0.945-1.293)	0.12	1.15	(0.964-1.372)	0.09	1.27	(0.966-1.673)
rs139557736	4	84542508	C	A	0.002	0.494232	0.55	0.9	(0.648-1.263)	0.57	0.89	(0.588-1.339)	0.34	0.69	(0.328-1.455)
rs76947629	4	84542614	G	C	0.009	0.464834	0.35	1.07	(0.935-1.23)	0.98	1	(0.838-1.193)	0.83	1.03	(0.783-1.356)
rs191426679	4	84542891	G	A	0.002	0.492311	0.12	1.29	(0.929-1.81)	0.23	1.27	(0.859-1.881)	0.034	1.88	(1.043-3.38)
rs139738340	4	84542900	C	T	0.012	0.918154	0.97	1	(0.907-1.103)	0.51	1.04	(0.925-1.171)	0.45	1.07	(0.899-1.279)
chr4:84542985:I	4	84542985	T	TAC	0.28	0.867678	0.94	1	(0.981-1.02)	0.99	1	(0.981-1.02)	0.3	0.98	(0.943-1.019)
rs781427	4	84543703	C	T	0.623	0.95115	0.13	1.02	(1-1.04)	0.08	1.02	(1-1.04)	0.49	1.01	(0.971-1.05)
rs180753928	4	84544228	C	T	0.005	0.699594	0.49	0.94	(0.805-1.102)	0.57	0.94	(0.774-1.146)	0.64	0.92	(0.662-1.288)
chr4:84544486:I	4	84544486	A	AC	0.991	0.782956	0.98	1	(0.889-1.125)	0.47	0.95	(0.829-1.091)	0.36	1.12	(0.882-1.412)
rs11732401	4	84544737	A	G	0.28	0.86747	0.94	1	(0.981-1.02)	0.99	1	(0.981-1.02)	0.3	0.98	(0.943-1.019)
rs11732405	4	84544767	A	G	0.28	0.867466	0.94	1	(0.981-1.02)	0.99	1	(0.981-1.02)	0.3	0.98	(0.943-1.019)
rs186967121	4	84545021	G	A	0.002	0.374515	0.57	0.91	(0.668-1.251)	0.6	0.9	(0.624-1.313)	0.55	0.82	(0.42-1.594)
rs77115953	4	84545066	C	T	0.017	0.505384	0.61	0.97	(0.88-1.07)	0.61	0.97	(0.863-1.092)	0.49	0.93	(0.752-1.157)
rs148211283	4	84545131	C	T	0.005	0.64569	0.25	1.1	(0.945-1.293)	0.74	1.03	(0.847-1.254)	0.6	1.09	(0.8-1.497)
rs55960224	4	84545249	T	C	0.281	0.86602	0.99	1	(0.981-1.02)	0.92	1	(0.981-1.02)	0.34	0.98	(0.943-1.019)
rs145292893	4	84545494	G	C	0.001	0.731353	0.72	1.06	(0.783-1.411)	0.82	1.04	(0.717-1.51)	0.35	1.3	(0.749-2.245)
rs190615988	4	84545606	C	A	0.003	0.512085	0.75	0.96	(0.745-1.24)	0.76	1.05	(0.783-1.411)	0.21	0.71	(0.419-1.208)
rs72940709	4	84545754	C	T	0.025	0.881176	0.0082	1.09	(1.021-1.149)	0.23	1.05	(0.972-1.137)	2.1e-05	1.28	(1.142-1.444)
rs55751505	4	84546114	C	T	0.28	0.867304	0.94	1	(0.981-1.02)	0.98	1	(0.981-1.02)	0.3	0.98	(0.943-1.019)
rs56037731	4	84546165	C	A	0.28	0.867297	0.94	1	(0.981-1.02)	0.98	1	(0.981-1.02)	0.3	0.98	(0.943-1.019)
rs193249687	4	84546388	T	C	0.011	0.756779	0.38	1.05	(0.953-1.16)	0.19	1.08	(0.963-1.218)	0.14	0.85	(0.687-1.057)
rs11728430	4	84546430	A	G	0.281	0.864525	0.99	1	(0.981-1.02)	0.92	1	(0.981-1.02)	0.29	0.98	(0.943-1.019)
rs61340171	4	84546714	C	T	0.004	0.36449	0.92	1.01	(0.783-1.303)	0.9	1.02	(0.746-1.396)	0.51	0.84	(0.492-1.418)
rs184609627	4	84546756	A	G	0.002	0.455934	0.62	0.91	(0.642-1.301)	0.25	0.77	(0.491-1.21)	0.41	1.3	(0.693-2.428)
rs56324201	4	84546787	T	C	0.281	0.865833	0.98	1	(0.981-1.02)	0.92	1	(0.981-1.02)	0.34	0.98	(0.943-1.019)
rs181299441	4	84546919	A	G	0.002	0.343067	0.38	0.85	(0.581-1.224)	0.46	0.84	(0.538-1.324)	0.93	1.03	(0.499-2.128)
rs184426523	4	84547003	G	A	0.012	0.537314	0.71	0.98	(0.871-1.103)	0.32	0.93	(0.813-1.07)	0.53	1.07	(0.848-1.357)
rs189371414	4	84547058	T	A	0.005	0.452291	0.059	1.21	(0.994-1.471)	0.02	1.32	(1.046-1.674)	0.73	0.93	(0.606-1.435)
rs17355579	4	84547180	G	C	0.28	0.86718	0.94	1	(0.981-1.02)	0.98	1	(0.981-1.02)	0.3	0.98	(0.943-1.019)
rs190962994	4	84547295	A	G	0.009	0.516295	0.36	1.07	(0.935-1.23)	0.082	1.15	(0.983-1.346)	0.14	0.81	(0.604-1.088)
rs145876492	4	84547958	A	T	0.004	0.55222	0.76	0.97	(0.782-1.204)	0.55	0.92	(0.715-1.191)	0.44	1.17	(0.778-1.771)
chr4:84548194:D	4	84548194	ACTTAGGTTTTCATAAAAC	A	0.309	0.865987	0.19	1.01	(0.99-1.03)	0.21	1.02	(1-1.04)	0.14	1.03	(0.991-1.072)
rs116140909	4	84548258	A	G	0.028	0.63595	0.055	0.93	(0.862-1.008)	0.12	0.93	(0.862-1.008)	0.81	1.02	(0.889-1.17)
rs75874135	4	84548436	T	C	0.06	0.888814	0.25	1.03	(0.981-1.061)	0.42	1.02	(0.962-1.082)	0.62	1.02	(0.943-1.103)
rs150080507	4	84548675	C	T	0.008	0.679007	0.022	0.85	(0.743-0.977)	0.13	0.88	(0.751-1.027)	0.47	0.9	(0.688-1.191)
rs4693094	4	84548784	C	G	0.281	0.866061	1	1	(0.981-1.02)	0.95	1	(0.981-1.02)	0.34	0.98	(0.943-1.019)
rs6839815	4	84548958	A	T	0.28	0.866974	0.94	1	(0.981-1.02)	0.98	1	(0.981-1.02)	0.3	0.98	(0.943-1.019)
rs11726790	4	84549150	C	G	0.281	0.866018	1	1	(0.981-1.02)	0.95	1	(0.981-1.02)	0.34	0.98	(0.943-1.019)
rs781438	4	84549221	T	C	0.59	0.98424	0.25	1.01	(0.99-1.03)	0.25	1.01	(0.99-1.03)	0.65	1.01	(0.971-1.05)
rs6845566	4	84549381	A	G	0.59	0.98401	0.27	1.01	(0.99-1.03)	0.27	1.01	(0.99-1.03)	0.67	1.01	(0.971-1.05)
rs147389708	4	84549535	G	A	0.001	0.451521	0.18	1.34	(0.868-2.057)	1	1	(7.099-0.141)	0.34	1.46	(0.681-3.141)
rs6535491	4	84549826	G	A	0.589	0.973449	0.24	1.01	(0.99-1.03)	0.25	1.01	(0.99-1.03)	0.63	1.01	(0.971-1.05)
rs28534439	4	84549957	G	C	0.002	0.4824	0.99	1	(0.76-1.316)	0.56	0.9	(0.648-1.263)	0.24	1.36	(0.819-2.27)
rs112804196	4	84550041	C	T	0.006	0.903318	0.63	0.97	(0.863-1.092)	0.42	0.94	(0.805-1.102)	0.1	1.21	(0.956-1.53)
rs17359761	4	84550661	G	C	0.281	0.855673	0.98	1	(0.981-1.02)	0.91	1	(0.981-1.02)	0.35	0.98	(0.943-1.019)
rs1379977	4	84550759	A	G	0.307	0.859645	0.22	1.01	(0.99-1.03)	0.26	1.02	(1-1.04)	0.15	1.03	(0.991-1.072)
chr4:84550843:I	4	84550843	T	TC	0.185	0.734655	0.44	1.01	(0.99-1.03)	0.73	1.01	(0.971-1.05)	0.48	1.02	(0.962-1.082)
rs4318639	4	84551924	G	T	0.279	0.85699	0.89	1	(0.981-1.02)	0.85	1	(0.981-1.02)	0.38	0.98	(0.943-1.019)
rs17355663	4	84552209	T	C	0.281	0.857471	0.88	1	(0.981-1.02)	0.83	1	(0.981-1.02)	0.41	0.98	(0.943-1.019)
rs187643329	4	84552450	A	C	0.005	0.648663	0.53	1.05	(0.899-1.23)	0.98	1	(0.822-1.217)	0.51	1.11	(0.808-1.512)
rs192911746	4	84552507	T	G	0.002	0.542799	0.7	0.94	(0.675-1.314)	0.73	0.93	(0.63-1.38)	0.82	0.93	(0.498-1.746)
rs6823482	4	84552743	T	C	0.476	0.849538	0.62	1.01	(0.99-1.03)	0.34	1.01	(0.99-1.03)	0.46	0.98	(0.943-1.019)
rs6823652	4	84552796	T	C	0.463	0.848777	0.64	1	(0.981-1.02)	0.43	1.01	(0.99-1.03)	0.6	0.99	(0.952-1.03)
rs6818782	4	84552920	A	G	0.468	0.857008	0.51	1.01	(0.99-1.03)	0.27	1.01	(0.99-1.03)	0.53	0.99	(0.952-1.03)
rs28614066	4	84553229	T	C	0.432	0.86758	0.72	1	(0.981-1.02)	0.56	1.01	(0.99-1.03)	0.038	0.96	(0.924-0.999)
rs781439	4	84553430	G	A	0.609	0.863014	0.42	1.01	(0.99-1.03)	0.39	1.01	(0.99-1.03)	0.6	1.01	(0.971-1.05)
rs17007020	4	84553758	A	G	0.001	0.380816	0.29	0.81	(0.542-1.188)	0.61	0.89	(0.543-1.448)	0.69	0.86	(0.401-1.849)
rs143543689	4	84554359	C	T	0.005	0.511405	0.32	1.1	(0.917-1.305)	0.46	1.08	(0.873-1.344)	0.78	1.05	(0.739-1.496)
rs17359809	4	84554429	G	A	0.37	0.88704	0.43	0.99	(0.971-1.01)	0.33	0.99	(0.971-1.01)	0.73	0.99	(0.952-1.03)
rs145908673	4	84554504	C	T	0.002	0.406712	0.8	1.04	(0.776-1.397)	0.66	1.08	(0.761-1.542)	0.75	0.9	(0.469-1.711)
rs186209911	4	84555110	A	G	0.004	0.626183	0.32	0.91	(0.766-1.09)	0.25	0.88	(0.708-1.089)	0.56	0.9	(0.636-1.288)
rs182348704	4	84555240	A	C	0.004	0.707686	0.23	1.12	(0.936-1.332)	0.22	1.15	(0.927-1.427)	0.78	1.05	(0.724-1.526)
[truncated: 496 more rows]
