# Supplementary material for: Association of breast cancer risk with genetic variants showing differential allelic expression: Identification of a novel breast cancer susceptibility locus at 4q21
Source: Oncotarget. 2016 Oct 22;7(49):80140–63. doi: 10.18632/oncotarget.12818 (PMC5340257; doi:10.18632/oncotarget.12818)
Supplement: Supplementary file 5 [file oncotarget-07-80140-s005.xlsx]

## Sheet: Sheet1
S4 Table. Regulome DB analysis of SNPs in the 4q21 locus (4q21: 84132874-84631193) with r2>0.8 with top associated SNP rs11099601.
SNP	r2*	Regulome DB score
rs10008742	0.934	2b
rs10009263	0.934	5
rs10010961	0.901	5
rs10012248	0.953	No Data
rs10014570	0.934	5
rs10014669	0.901	5
rs10015939	0.953	5
rs10016216	0.967	5
rs10018970	0.901	No Data
rs10023702	0.934	6
rs10025004	0.967	3a
rs10027007	0.967	6
rs10032585	0.967	4
rs10213169	0.967	5
rs11099599	1	6
rs11099600	1	6
rs11099601	1	1f
rs11724892	0.934	No Data
rs11726528	0.822	6
rs11727406	0.967	No Data
rs11728733	0.967	No Data
rs11930653	0.967	No Data
rs11935455	0.967	6
rs11940256	0.967	No Data
rs11947695	0.967	5
rs12649417	1	6
rs12651246	0.984	No Data
rs13112255	0.956	No Data
rs13121249	0.934	No Data
rs13128266	0.934	No Data
rs13128503	0.967	No Data
rs13129676	0.949	No Data
rs13139169	0.967	6
rs13142756	0.996	6
rs1494961	1	1f
rs1565909	0.981	6
rs17352824	1	5
rs17355209	0.901	No Data
rs1964010	0.941	6
rs1980271	0.934	6
rs2132096	0.901	No Data
rs2132097	0.934	5
rs2172809	0.967	No Data
rs2177034	0.934	No Data
rs2453429	0.927	5
rs28488925	0.967	No Data
rs28603076	0.941	6
rs28653564	0.934	6
rs28783127	0.934	6
rs28785823	0.967	No Data
rs28869596	0.934	No Data
rs28875243	0.901	5
rs28895925	0.934	5
rs35000866	0.967	4
rs35452111	0.934	6
rs4235062	0.934	6
rs4693089	0.935	No Data
rs4693090	1	6
rs526064	0.941	2b
rs538078	0.967	5
rs543318	0.934	No Data
rs555348	0.967	6
rs562723	0.951	No Data
rs568978	0.967	6
rs62305321	0.934	5
rs6535473	0.967	6
rs6535477	0.935	5
rs6535478	1	6
rs6535481	0.934	1f
rs6834006	1	No Data
rs6838225	0.967	No Data
rs6844460	0.967	2b
rs6854739	1	6
rs6858218	1	5
rs7663427	0.967	6
rs7666601	1	6
rs7671387	0.967	6
rs7672304	0.934	6
rs7679811	0.934	4
rs7684623	0.934	5
rs7684811	0.934	5
rs7691492	0.967	2b
rs7694435	0.967	6
rs813298	0.941	2b
rs9284657	0.934	4
rs9683689	0.967	No Data
rs971539	0.934	4
rs9992543	0.934	4
rs9997925	0.967	6
* r2 with top associated SNP rs110099601
The scoring scheme refers to the following available datatypes: 1a = eQTL + transcription factor (TF) binding + matched TF motif + matched DNase Footprint + DNase peak; 1b = eQTL + TF binding + any motif + DNase Footprint + DNase peak; 1c = eQTL + TF binding + matched TF motif + DNase peak; 1d = eQTL + TF binding + any motif + DNase peak; 1e = eQTL + TF binding + matched TF motif; 1f = eQTL + TF …
