# Supplementary material for: Association of breast cancer risk with genetic variants showing differential allelic expression: Identification of a novel breast cancer susceptibility locus at 4q21
Source: Oncotarget. 2016 Oct 22;7(49):80140–63. doi: 10.18632/oncotarget.12818 (PMC5340257; doi:10.18632/oncotarget.12818)
Supplement: Supplementary file 7 [file oncotarget-07-80140-s007.xlsx]

## Sheet: Sheet1
S6 Table: Data sources for in silico analyses of the 4q21 breast cancer susceptibility loci
Figure	Panel	Track name	Class	Source	Accession
2	A	MCF7 Dnase	Dnase Hypersensitivity Sites	GEO	GSM816627
2	A	HMEC Dnase	Dnase Hypersensitivity Sites	GEO	GSM816669
2	A	HMEC ChrommHMM	Chromatin State Segmentation by HMM	GEO	GSM936084
2	A	Breast Myoepithelial cells	Chromatin Primary Core Marks Segmentation by HMM	GEO	GSE16368
2	A	VHMEC	Chromatin Primary Core Marks Segmentation by HMM	GEO	GSE16368
2	A	HMEC H3K4m1	Histone modification Chip-seq density	GEO	GSM733705
2	A	MCF7 H3K4m3	Histone modification Chip-seq density	GEO	GSM945269
2	A	HMEC H3K4m3	Histone modification Chip-seq density	GEO	GSM733712
2	A	HMEC H3K9ac	Histone modification Chip-seq density	GEO	GSM733713
2	A	MCF7 H3K27ac	Histone modification Chip-seq density	GEO	GSM945854
2	A	HMEC H3K27ac	Histone modification Chip-seq density	GEO	GSM733660
2	A	MCF7 Max	Transcription Factor Binding Sites by ChiP-seq	GEO	GSM1010863
2	B	ChiA-PET MCF7 PolII	ChiA-PET	GEO	GSE33664, GSE39495
2	B	ChiA-PET MCF7 CTCF	ChiA-PET	GEO	GSE39495
2	B	Hi-C HMEC	Hi-C	GEO	GSE63525
2	B	Super Enhancers HMEC	Super-enhancers	PubMed	24119843
2	C	MCF7 IM-PET	Predicted enhancer-promoter interactions	4DGenome	4DGenome
2	C	HMEC IM-PET	Predicted enhancer-promoter interactions	4DGenome	4DGenome
2	D	RNA-Seq MCF7	Expression levels	ENCODE	ENCSR000CPT, ENCSR000CSW, ENCSR000CTU, ENCSR000CWQ, ENCSR310FIS, ENCSR667JTA, ENCSR000CSV, ENCSR000CSU
2	D	RNA-Seq HMEC	Expression levels	ENCODE	ENCSR000CUN
2	D	Annotations		Bioconductor	TxDb.Hsapiens.UCSC.hg19.knownGene
* all annotations are based on GRCh37/hg19 assembly
